# Supplementary material for: A network pharmacology-based investigation on the bioactive ingredients and molecular mechanisms of Gelsemium elegans Benth against colorectal cancer
Source: BMC Complement Med Ther. 2021 Mar 20;21:99. doi: 10.1186/s12906-021-03273-7 (PMC7981997; doi:10.1186/s12906-021-03273-7)
Supplement: Supplementary file 1 — Additional file 1. [file 12906_2021_3273_MOESM1_ESM.xlsx]

## Sheet: Table S1
Table S1. Targets of the compounds
NO	Targets（729)
1	KCNA5
2	DPP4
3	ADRA2A
4	ADRB2
5	ADRB1
6	ADORA3
7	HRH3
8	OPRM1
9	DRD3
10	ALK
11	HTR1B
12	SCN5A
13	ROCK1
14	UTS2R
15	MAOB
16	JAK1
17	CYP51A1
18	DPP8
19	DPP9
20	FAP
21	TRPV3
22	BAZ2B
23	BAZ2A
24	ABCB1
25	SLC6A2
26	SLC6A4
27	PDE10A
28	ROCK2
29	DHFR
30	CHRNA4
31	CHRNB2
32	IGF1R
33	INSR
34	RET
35	MET
36	DPP7
37	NTRK2
38	ACVRL1
39	ROS1
40	NTRK3
41	ABL1
42	KIT
43	BLK
44	F10
45	CDK6
46	RPS6KA1
47	LCK
48	SRC
49	MST1R
50	FGFR3
51	KDR
52	ZAP70
53	JAK2
54	PLK1
55	PRKCZ
56	FGFR1
57	CAMK2G
58	LYN
59	TEK
60	MAP3K5
61	PIM3
62	WNK2
63	NEK1
64	PLK2
65	HRH1
66	ADRB3
67	OPRK1
68	NOS1
69	NOS2
70	CHEK1
71	EGFR
72	HRH4
73	OPRD1
74	PIM1
75	PIM2
76	DRD5
77	LTA4H
78	GRIN1
79	GRIN2B
80	JAK3
81	GRM5
82	TYK2
83	PDE5A
84	PDE11A
85	LRRK2
86	KCNH2
87	PSEN2
88	PSENEN
89	NCSTN
90	APH1A
91	PSEN1
92	APH1B
93	CTSS
94	BRD3
95	ADA
96	MAP2K1
97	PNMT
98	GRK7
99	STK38
100	HIPK4
101	TAOK2
102	ERN1
103	OXSR1
104	MAK
105	STK39
106	MTOR
107	CA1
108	CA13
109	CA5B
110	CA5A
111	SLC22A12
112	CA14
113	CA4
114	MMP13
115	MMP9
116	ADAM17
117	MMP14
118	MMP8
119	GSK3B
120	FLT3
121	CCNA1
122	CCNA2
123	PSMB8
124	ESR1
125	PGR
126	AR
127	CPB1
128	STAT3
129	PIK3CB
130	PIK3CG
131	PIK3C2B
132	CNR1
133	PIK3CD
134	COMT
135	WEE1
136	DRD4
137	NPY5R
138	HDAC6
139	HDAC1
140	ALOX5
141	TNK2
142	PLA2G7
143	ESR2
144	MTNR1A
145	MTNR1B
146	CHRM1
147	CHRM3
148	CHRM2
149	HTR2C
150	ADRA1A
151	CHRM4
152	CHRM5
153	TACR1
154	BCHE
155	CHRNA7
156	HSD11B1
157	HTR2B
158	DRD1
159	HTR1A
160	CDKL5
161	CDKL3
162	PIK3C2G
163	MAP3K6
164	MAP3K13
165	ICK
166	MAP3K15
167	MAST1
168	SBK1
169	HUNK
170	CDK13
171	ERBB2
172	FYN
173	CSF1R
174	FLT1
175	RAF1
176	CDK5R1
177	CDK5
178	CCND1
179	CDK4
180	P2RX7
181	PYGL
182	ELANE
183	PREP
184	BRD4
185	ADORA1
186	SLC6A3
187	PABPC1
188	ADORA2A
189	ADORA2B
190	SIGMAR1
191	TNKS2
192	CTSK
193	FPR1
194	FPR2
195	NAAA
196	BRD2
197	CYP11B1
198	CYP11B2
199	CCND3
200	CCND2
201	PTGES
202	MCL1
203	TDO2
204	BRS3
205	IDO1
206	SUMO1
207	CTSV
208	CYP19A1
209	MAPK8
210	MAPK10
211	IDH1
212	PDE9A
213	LIPE
214	ENPP2
215	CNR2
216	CDK9
217	MAPK14
218	AKR1C3
219	PFKFB3
220	PDE4B
221	PDE7A
222	CTSL
223	PARP1
224	TSPO
225	GSTO1
226	TLR9
227	HCRTR2
228	HCRTR1
229	F2
230	CDK1
231	CCNE1
232	CASK
233	PRPF4B
234	PIP5K1C
235	SNRK
236	DSTYK
237	MAP3K12
238	PDGFRB
239	FLT4
240	IKBKB
241	PDGFRA
242	EPHA2
243	YES1
244	CCNE2
245	CCNB3
246	CDK2
247	MAP2K3
248	CDK7
249	CCNB2
250	CCNH
251	CCNT1
252	CCNB1
253	CHRNA3
254	PRKAA2
255	MAP2K6
256	AURKB
257	MAPKAPK2
258	DYRK1A
259	SGK1
260	RPS6KA3
261	PHKG2
262	CSNK1G1
263	MYLK
264	AKT2
265	DAPK3
266	CAMK1
267	CAMK4
268	CHRNB4
269	HTR1D
270	CXCR3
271	SLC18A3
272	ADRA2C
273	ADRA2B
274	HRH2
275	HTR5A
276	HTR4
277	CHEK2
278	PDPK1
279	DAPK1
280	PRKCI
281	CAMK2D
282	MAP3K9
283	PRKG2
284	MAP2K4
285	PRKACB
286	PKN2
287	DAPK2
288	RPS6KA4
289	HCK
290	PKN1
291	CSNK2A1
292	PLK4
293	AAK1
294	MARK2
295	RPS6KA2
296	AURKC
297	STK10
298	PHKG1
299	CSNK2A2
300	PRKACA
301	CAMK2A
302	SLK
303	CLK4
304	CLK1
305	CLK2
306	RPS6KA5
307	GAK
308	SRPK1
309	RPS6KB1
310	BMP2K
311	TNIK
312	HIPK2
313	HIPK3
314	CDK16
315	STK4
316	STK3
317	MKNK1
318	AKT3
319	MAP4K5
320	PRKD2
321	RPS6KA6
322	DRD2
323	CHRNB3
324	HTR2A
325	CHRNA5
326	OPRL1
327	KISS1R
328	CYP2D6
329	HTR3A
330	SLC18A2
331	TNNC1
332	PNP
333	HTR1F
334	MTAP
335	SLC6A9
336	TERT
337	TNNI3
338	TNNT2
339	CHRNA6
340	CHRNA2
341	ADRA1D
342	ADRA1B
343	XIAP
344	BIRC2
345	DUSP3
346	PRKDC
347	AURKA
348	PTPN1
349	TOP2A
350	KDM1A
351	CASR
352	XPNPEP1
353	LAP3
354	PEPD
355	XPNPEP2
356	ALOX12
357	MAPK11
358	MAPK9
359	AKT1
360	PRMT6
361	PRMT8
362	PRMT1
363	CTSD
364	EIF2AK3
365	MAPK1
366	OGFRL1
367	KCNJ1
368	MMP3
369	MMP1
370	MMP2
371	PDE1C
372	CCR1
373	PRKCQ
374	TLR4
375	REN
376	SYK
377	NR3C1
378	ACHE
379	PRKCA
380	CDK8
381	HDAC4
382	EGLN1
383	PRKCD
384	NTRK1
385	MAOA
386	CXCR2
387	CXCR1
388	ILK
389	CREBBP
390	TLR8
391	TLR7
392	CACNA1C
393	MMP7
394	CASP8
395	GHSR
396	CCR3
397	CCR2
398	SPHK2
399	SPHK1
400	CACNA1G
401	HSP90AB1
402	PRKCB
403	CCR5
404	EHMT2
405	ATAD2
406	FUCA1
407	PRKCE
408	PIK3CA
409	PTGS2
410	HSP90AA1
411	SLC2A1
412	CASP1
413	PER2
414	TRPV4
415	MAPK3
416	WNT3A
417	TKT
418	PSMB5
419	TACR2
420	ACKR3
421	BCL2
422	EDNRB
423	EDNRA
424	FKBP5
425	RORC
426	SMO
427	CTSB
428	MDM2
429	CAPN2
430	SLC16A1
431	NCOR2
432	BRAF
433	SCD
434	HDAC3
435	ALPL
436	PLK3
437	TBK1
438	PTK2B
439	CCKAR
440	CA2
441	CDC25B
442	BCL2A1
443	CYP17A1
444	NQO2
445	CDC25C
446	CDC25A
447	PIK3R1
448	GABRA1
449	CASP3
450	CASP7
451	C5AR1
452	GSK3A
453	CCR4
454	CASP9
455	EP300
456	CASP6
457	PPARA
458	KLK7
459	CCKBR
460	MERTK
461	TTK
462	NR3C2
463	GRM1
464	CYP1A2
465	CYP2C9
466	CYP3A4
467	CYP2C19
468	MPO
469	RASGRP1
470	MAP3K20
471	TGFBR2
472	TGFBR1
473	EIF2AK2
474	PIN1
475	EPHX1
476	SHBG
477	TRPV1
478	CRHR1
479	F2R
480	JUN
481	CXCL8
482	TYMS
483	TK1
484	STAT5B
485	TTR
486	AGTR1
487	VHL
488	RIPK2
489	PTK2
490	BTK
491	SIK1
492	PTPRC
493	FGFR2
494	HIF1A
495	MAP2K5
496	PDK1
497	PRSS1
498	F7
499	BMP1
500	EPHA3
501	DDR2
502	DDR1
503	TNF
504	RXRA
505	MME
506	ECE1
507	PTGER1
508	TACR3
509	VDR
510	NAMPT
511	HMGCR
512	CTNNB1
513	HMOX1
514	RHOA
515	FNTA FNTB
516	EIF4H
517	PGGT1B FNTA
518	HSD17B2
519	ICMT
520	FAAH
521	PGGT1B
522	HTR6
523	SLC27A1
524	CHRNA4 CHRNB2
525	BACE1
526	HTR7
527	MAP3K14
528	CA9
529	CA7
530	CA6
531	CA3
532	CA12
533	OXTR
534	CFD
535	PSMB2
536	PSMB1
537	SCARB1
538	FKBP1A
539	GALR1
540	GALR2
541	NCOR2
542	ADCY1
543	KCNK3
544	AVPR2
545	AVPR1A
546	AVPR1B
547	KIF11
548	P2RX3
549	MAP3K11
550	MAP3K10
551	IKBKE
552	NPC1L1
553	NR1H4
554	GPBAR1
555	UGT2B7
556	NR1I3
557	SHH
558	POLA1
559	NR1H3
560	TRPM8
561	TTL
562	ITGAL
563	UBLCP1
564	AXL
565	TYRO3
566	MT-ND4
567	F9
568	KLK1
569	KLK2
570	LIPC
571	LIPG
572	CDK5R1
573	GCK
574	SCN9A
575	PLAT
576	F11
577	PRSS3
578	ADAM10
579	TOP1
580	RASGRP3
581	LYPLA1
582	GRIN1
583	CCND1
584	CCNE1
585	CDK2
586	CCNB3
587	CCNA1
588	PDGFRA
589	CDK7
590	CDK9
591	TRPA1
592	IL6ST
593	KCNE1
594	KCNQ1
595	AMPD3
596	ABCC9
597	APP
598	GABRB3
599	GABRG2
600	GABRG2
601	GABRA5
602	PRCP
603	PDE2A
604	JAK3
605	HSD17B3
606	CX3CR1
607	IMPDH2
608	DGAT1
609	PARP3
610	PPP1CA
611	CCNE2
612	BDKRB1
613	KLK5
614	SCN4A
615	FDFT1
616	ARHGDIA
617	PHLPP2
618	IRAK4
619	CHRNA3
620	MCHR1
621	HTR1E
622	GRIN2A
623	EPHX2
624	NR1D1
625	MC1R
626	MC3R
627	NPY1R
628	L3MBTL3
629	CTSC
630	FNTA
631	FNTB
632	FNTA
633	HPGDS
634	AOC1
635	KCNMA1
636	PDE8B
637	CHRNA4
638	PRKCH
639	CAMK1D
640	MAPK15
641	CAMKK1
642	TAOK1
643	CAMKK2
644	DMPK
645	CHRNA6
646	CHRNB3
647	CHRNA5
648	TNNC1
649	CHRNB2
650	TNNT2
651	CDK1
652	CCNB1
653	NUDT1
654	SCN10A
655	GABRA1
656	GABRB2
657	EPHB4
658	KLKB1
659	EPHB3
660	ABCG2
661	PDE4C
662	PI4KB
663	MIF
664	MPI
665	PGK1
666	NUAK1
667	PHOSPHO1
668	BDKRB2
669	GRM4
670	CSNK1A1
671	CSNK1D
672	CSNK1E
673	PPP5C
674	PIP4K2C
675	TBXAS1
676	PARP2
677	KDM5A
678	KDM5B
679	PTGER2
680	CCNC
681	TGM2
682	SELP
683	BCL2L1
684	FGF2
685	PLG
686	AKR1B1
687	NOX4
688	CYP1B1
689	GLO1
690	CD38
691	ARG1
692	HSD17B1
693	PTPRS
694	ABCC1
695	TNKS
696	MMP12
697	AKR1B10
698	CFTR
699	AMY1A
700	GRK6
701	ST6GAL1
702	XDH
703	KDM4E
704	ALOX15
705	GPR35
706	NEK2
707	CAMK2B
708	NEK6
709	PLA2G1B
710	APEX1
711	AKR1C2
712	AKR1C1
713	AKR1C4
714	AKR1A1
715	PLA2G2A
716	CBR1
717	NAE1
718	AHR
719	SLC5A4
720	SLC5A2
721	TYR
722	SLC5A1
723	SLC28A3
724	OGA
725	ENGASE
726	SRD5A1
727	YARS
728	GBA
729	GSR

## Sheet:  Table S2
Table S2. Targets of the CRC retrived from Genecard
No	Targets	Description	Gifts	GC Id	Relevance score
1	MSH6	MutS Homolog 6	50	GC02P047695	274.31
2	MSH2	MutS Homolog 2	48	GC02P047402	257.25
3	MLH1	MutL Homolog 1	48	GC03P036993	247.23
4	BRCA2	BRCA2 DNA Repair Associated	49	GC13P032315	246.15
5	BRCA1	BRCA1 DNA Repair Associated	50	GC17M043044	226.55
6	PMS2	PMS1 Homolog 2, Mismatch Repair System Component	48	GC07M005973	213.29
7	APC	APC Regulator Of WNT Signaling Pathway	48	GC05P112707	212.49
8	POLE	DNA Polymerase Epsilon, Catalytic Subunit	48	GC12M132624	194.57
9	TP53	Tumor Protein P53	54	GC17M007661	183.36
10	POLD1	DNA Polymerase Delta 1, Catalytic Subunit	45	GC19P050385	155.32
11	CDH1	Cadherin 1	50	GC16P068737	152.76
12	AXIN2	Axin 2	48	GC17M065528	147.99
13	ATM	ATM Serine/Threonine Kinase	54	GC11P108222	147.52
14	PALB2	Partner And Localizer Of BRCA2	43	GC16M023603	129.36
15	CHEK2	Checkpoint Kinase 2	53	GC22M028687	129.24
16	PTEN	Phosphatase And Tensin Homolog	52	GC10P087863	116.91
17	NF1	Neurofibromin 1	48	GC17P031094	111.81
18	KRAS	KRAS Proto-Oncogene, GTPase	51	GC12M025204	110.7
19	BRIP1	BRCA1 Interacting Protein C-Terminal Helicase 1	47	GC17M061679	109.35
20	MUTYH	MutY DNA Glycosylase	44	GC01M045329	106.82
21	CTNNB1	Catenin Beta 1	53	GC03P041236	104.59
22	EGFR	Epidermal Growth Factor Receptor	54	GC07P055019	101.69
23	PIK3CA	Phosphatidylinositol-4,5-Bisphosphate 3-Kinase Catalytic Subunit Alpha	52	GC03P179148	100.83
24	SMAD4	SMAD Family Member 4	50	GC18P051028	99.47
25	BRAF	B-Raf Proto-Oncogene, Serine/Threonine Kinase	54	GC07M140719	98.72
26	CDKN2A	Cyclin Dependent Kinase Inhibitor 2A	51	GC09M021967	98.53
27	BARD1	BRCA1 Associated RING Domain 1	46	GC02M214725	97.56
28	STK11	Serine/Threonine Kinase 11	49	GC19P001177	95.77
29	RB1	RB Transcriptional Corepressor 1	49	GC13P048303	88.76
30	EPCAM	Epithelial Cell Adhesion Molecule	47	GC02P047345	86.52
31	AKT1	AKT Serine/Threonine Kinase 1	54	GC14M104769	85.04
32	TGFBR2	Transforming Growth Factor Beta Receptor 2	51	GC03P030623	84.99
33	ERBB2	Erb-B2 Receptor Tyrosine Kinase 2	54	GC17P039687	83.83
34	MYC	MYC Proto-Oncogene, BHLH Transcription Factor	51	GC08P127735	83.47
35	MLH3	MutL Homolog 3	42	GC14M075013	81.92
36	CCND1	Cyclin D1	52	GC11P069641	80.41
37	RET	Ret Proto-Oncogene	53	GC10P043081	79.1
38	HRAS	HRas Proto-Oncogene, GTPase	52	GC11M000635	77.74
39	VEGFA	Vascular Endothelial Growth Factor A	48	GC06P043770	75.14
40	TNF	Tumor Necrosis Factor	51	GC06P047305	74.46
41	CDKN1B	Cyclin Dependent Kinase Inhibitor 1B	48	GC12P012716	71.56
42	MSH3	MutS Homolog 3	43	GC05P080654	71.27
43	MET	MET Proto-Oncogene, Receptor Tyrosine Kinase	54	GC07P116672	70.35
44	IL6	Interleukin 6	50	GC07P022765	70.08
45	TERT	Telomerase Reverse Transcriptase	51	GC05M001253	68.85
46	KIT	KIT Proto-Oncogene, Receptor Tyrosine Kinase	53	GC04P054657	68.25
47	CDKN1A	Cyclin Dependent Kinase Inhibitor 1A	50	GC06P047460	67.5
48	EP300	E1A Binding Protein P300	50	GC22P041091	66.82
49	ESR1	Estrogen Receptor 1	53	GC06P151656	65.77
50	BMPR1A	Bone Morphogenetic Protein Receptor Type 1A	51	GC10P086756	65.63
51	CDK4	Cyclin Dependent Kinase 4	54	GC12M057743	65.16
52	STAT3	Signal Transducer And Activator Of Transcription 3	52	GC17M042313	64.86
53	MDM2	MDM2 Proto-Oncogene	52	GC12P068808	64.57
54	NBN	Nibrin	47	GC08M089933	64.03
55	TGFB1	Transforming Growth Factor Beta 1	52	GC19M041301	63.17
56	NRAS	NRAS Proto-Oncogene, GTPase	50	GC01M114704	62.34
57	BAX	BCL2 Associated X, Apoptosis Regulator	48	GC19P048954	62.19
58	GALNT12	Polypeptide N-Acetylgalactosaminyltransferase 12	42	GC09P098807	61.85
59	DICER1	Dicer 1, Ribonuclease III	47	GC14M095086	61.49
60	FLCN	Folliculin	41	GC17M017206	61.31
61	RAD51C	RAD51 Paralog C	43	GC17P058692	61.16
62	RAD51D	RAD51 Paralog D	40	GC17M035092	61.02
63	EGF	Epidermal Growth Factor	51	GC04P109912	60.91
64	IL1B	Interleukin 1 Beta	48	GC02M112829	60.88
65	RAD50	RAD50 Double Strand Break Repair Protein	49	GC05P132556	60.34
66	FGFR3	Fibroblast Growth Factor Receptor 3	55	GC04P001795	59.97
67	PPARG	Peroxisome Proliferator Activated Receptor Gamma	52	GC03P012287	59.83
68	ABCB1	ATP Binding Cassette Subfamily B Member 1	51	GC07M087504	59.65
69	MTOR	Mechanistic Target Of Rapamycin Kinase	54	GC01M011106	59.26
70	MIR21	MicroRNA 21	24	GC17P059841	58.97
71	MCC	MCC Regulator Of WNT Signaling Pathway	40	GC05M113022	58.59
72	MGMT	O-6-Methylguanine-DNA Methyltransferase	50	GC10P129467	58
73	SMAD7	SMAD Family Member 7	43	GC18M048919	57.74
74	FAS	Fas Cell Surface Death Receptor	50	GC10P088969	57.13
75	SRC	SRC Proto-Oncogene, Non-Receptor Tyrosine Kinase	51	GC20P037344	56.94
76	NOTCH1	Notch Receptor 1	51	GC09M136602	56.81
77	FGFR2	Fibroblast Growth Factor Receptor 2	54	GC10M121478	56.58
78	IL10	Interleukin 10	47	GC01M206767	56.55
79	CASP8	Caspase 8	52	GC02P201233	56.46
80	MTHFR	Methylenetetrahydrofolate Reductase	47	GC01M011785	55.73
81	CXCR4	C-X-C Motif Chemokine Receptor 4	52	GC02M136114	55.7
82	IFNG	Interferon Gamma	48	GC12M068064	54.79
83	PMS1	PMS1 Homolog 1, Mismatch Repair System Component	40	GC02P189784	54.74
84	ALK	ALK Receptor Tyrosine Kinase	51	GC02M029156	54.74
85	MRE11	MRE11 Homolog, Double Strand Break Repair Nuclease	41	GC11M094444	54.16
86	CTNNA1	Catenin Alpha 1	47	GC05P138613	53.96
87	SMARCA4	SWI/SNF Related, Matrix Associated, Actin Dependent Regulator Of Chromatin, Subfamily A, Member 4	50	GC19P010932	53.64
88	MIR31	MicroRNA 31	20	GC09M021513	53.42
89	SMAD3	SMAD Family Member 3	49	GC15P067063	53.27
90	TSC2	TSC Complex Subunit 2	50	GC16P002436	53.24
91	XRCC2	X-Ray Repair Cross Complementing 2	42	GC07M152644	53.22
92	RNF43	Ring Finger Protein 43	37	GC17M058352	53.17
93	AURKA	Aurora Kinase A	50	GC20M056370	52.89
94	MIR17	MicroRNA 17	21	GC13P091350	52.73
95	DNMT1	DNA Methyltransferase 1	50	GC19M010133	52.73
96	FASLG	Fas Ligand	47	GC01P172628	52.64
97	CDKN2B	Cyclin Dependent Kinase Inhibitor 2B	47	GC09M022002	52.4
98	IGF2	Insulin Like Growth Factor 2	48	GC11M002130	52.26
99	PIK3R1	Phosphoinositide-3-Kinase Regulatory Subunit 1	51	GC05P068215	52.02
100	MIR145	MicroRNA 145	21	GC05P149430	51.88
101	MAP2K1	Mitogen-Activated Protein Kinase Kinase 1	54	GC15P066386	51.37
102	FHIT	Fragile Histidine Triad Diadenosine Triphosphatase	44	GC03M059747	51.12
103	TNFRSF10B	TNF Receptor Superfamily Member 10b	50	GC08M023020	50.91
104	EZH2	Enhancer Of Zeste 2 Polycomb Repressive Complex 2 Subunit	54	GC07M148807	50.72
105	ERCC6	ERCC Excision Repair 6, Chromatin Remodeling Factor	45	GC10M049454	50.51
106	STAT1	Signal Transducer And Activator Of Transcription 1	53	GC02M190908	50.5
107	TCF7L2	Transcription Factor 7 Like 2	45	GC10P112950	50.47
108	DCC	DCC Netrin 1 Receptor	46	GC18P052340	50.42
109	RAF1	Raf-1 Proto-Oncogene, Serine/Threonine Kinase	54	GC03M012583	50.33
110	TYMP	Thymidine Phosphorylase	46	GC22M050525	50.29
111	BUB1B	BUB1 Mitotic Checkpoint Serine/Threonine Kinase B	49	GC15P040161	50.27
112	GNAS	GNAS Complex Locus	50	GC20P058839	50.26
113	MIR34A	MicroRNA 34a	22	GC01M009151	50.23
114	MMP1	Matrix Metallopeptidase 1	51	GC11M102810	50.12
115	PTCH1	Patched 1	50	GC09M095442	50.07
116	PDGFRA	Platelet Derived Growth Factor Receptor Alpha	55	GC04P054229	49.8
117	H19	H19 Imprinted Maternally Expressed Transcript	28	GC11M001995	49.66
118	TGFBR1	Transforming Growth Factor Beta Receptor 1	52	GC09P099104	49.65
119	NFKB1	Nuclear Factor Kappa B Subunit 1	52	GC04P102501	49.58
120	MIR143	MicroRNA 143	22	GC05P149410	49.54
121	AKT2	AKT Serine/Threonine Kinase 2	54	GC19M040230	49.37
122	PLAU	Plasminogen Activator, Urokinase	51	GC10P073909	49.3
123	TLR4	Toll Like Receptor 4	51	GC09P117704	49.09
124	FLT1	Fms Related Receptor Tyrosine Kinase 1	51	GC13M028300	49.03
125	ERCC2	ERCC Excision Repair 2, TFIIH Core Complex Helicase Subunit	47	GC19M045349	48.59
126	PDGFRB	Platelet Derived Growth Factor Receptor Beta	55	GC05M150113	48.46
127	CXCL12	C-X-C Motif Chemokine Ligand 12	45	GC10M044294	48.39
128	ESR2	Estrogen Receptor 2	49	GC14M064084	48.26
129	FLT4	Fms Related Receptor Tyrosine Kinase 4	52	GC05M180607	47.95
130	MIR126	MicroRNA 126	22	GC09P136670	47.56
131	MIR155	MicroRNA 155	18	GC21P025573	47.35
132	GREM1	Gremlin 1, DAN Family BMP Antagonist	44	GC15P032720	47.2
133	XIAP	X-Linked Inhibitor Of Apoptosis	49	GC0XP123859	47.18
134	PROM1	Prominin 1	44	GC04M015965	47.1
135	MIR125A	MicroRNA 125a	21	GC19P051720	47.06
136	ODC1	Ornithine Decarboxylase 1	47	GC02M010432	46.98
137	MIR146A	MicroRNA 146a	22	GC05P160485	46.88
138	AKT3	AKT Serine/Threonine Kinase 3	52	GC01M243488	46.86
139	SPP1	Secreted Phosphoprotein 1	46	GC04P087975	46.73
140	SLC2A1	Solute Carrier Family 2 Member 1	52	GC01M042925	46.62
141	MIR221	MicroRNA 221	20	GC0XM045746	46.38
142	MIR141	MicroRNA 141	21	GC12P008231	46.34
143	PTGS2	Prostaglandin-Endoperoxide Synthase 2	48	GC01M186640	46.06
144	OGG1	8-Oxoguanine DNA Glycosylase	47	GC03P009751	45.83
145	MIR200C	MicroRNA 200c	21	GC12P008229	45.61
146	MEG3	Maternally Expressed 3	29	GC14P104771	45.55
147	XRCC3	X-Ray Repair Cross Complementing 3	41	GC14M103697	45.43
148	TOP2A	DNA Topoisomerase II Alpha	50	GC17M040388	45.4
149	MIR27A	MicroRNA 27a	22	GC19M014010	45.38
150	TP73	Tumor Protein P73	45	GC01P003652	45.21
151	AR	Androgen Receptor	53	GC0XP067544	45.21
152	RAD51	RAD51 Recombinase	52	GC15P040694	45.11
153	AXIN1	Axin 1	47	GC16M000287	45.04
154	HSPB1	Heat Shock Protein Family B (Small) Member 1	51	GC07P076302	44.93
155	ERCC1	ERCC Excision Repair 1, Endonuclease Non-Catalytic Subunit	45	GC19M045409	44.78
156	JAK2	Janus Kinase 2	54	GC09P004985	44.56
157	MIR200B	MicroRNA 200b	20	GC01P001167	44.38
158	TGFB2	Transforming Growth Factor Beta 2	50	GC01P218345	44.37
159	TIMP3	TIMP Metallopeptidase Inhibitor 3	45	GC22P032800	44.32
160	IDH1	Isocitrate Dehydrogenase (NADP(+)) 1	52	GC02M208236	44.29
161	MIR222	MicroRNA 222	21	GC0XM045747	44.25
162	GLI1	GLI Family Zinc Finger 1	47	GC12P057460	44.17
163	CDKN3	Cyclin Dependent Kinase Inhibitor 3	42	GC14P054398	44.15
164	FANCC	FA Complementation Group C	47	GC09M095099	44.12
165	RELA	RELA Proto-Oncogene, NF-KB Subunit	50	GC11M065653	44.02
166	MIR205	MicroRNA 205	20	GC01P209432	44.02
167	YAP1	Yes1 Associated Transcriptional Regulator	47	GC11P102110	43.97
168	ERBB4	Erb-B2 Receptor Tyrosine Kinase 4	55	GC02M211375	43.92
169	TWIST1	Twist Family BHLH Transcription Factor 1	45	GC07M019020	43.78
170	MIR200A	MicroRNA 200a	21	GC01P001463	43.7
171	NFE2L2	Nuclear Factor, Erythroid 2 Like 2	48	GC02M177227	43.66
172	MIR195	MicroRNA 195	19	GC17M007018	43.57
173	BUB1	BUB1 Mitotic Checkpoint Serine/Threonine Kinase	49	GC02M110637	43.5
174	MIR182	MicroRNA 182	20	GC07M129770	43.34
175	ZEB1	Zinc Finger E-Box Binding Homeobox 1	48	GC10P031318	43.18
176	MMP2	Matrix Metallopeptidase 2	53	GC16P055390	43.13
177	MIR214	MicroRNA 214	20	GC01M172234	43.06
178	MIR483	MicroRNA 483	18	GC11M002188	42.79
179	MAP2K2	Mitogen-Activated Protein Kinase Kinase 2	53	GC19M004090	42.7
180	MIR20A	MicroRNA 20a	19	GC13P091434	42.69
181	WNT5A	Wnt Family Member 5A	49	GC03M055465	42.61
182	MIR223	MicroRNA 223	21	GC0XP066018	42.41
183	MEN1	Menin 1	46	GC11M064803	42.36
184	MIR142	MicroRNA 142	20	GC17M058331	42.31
185	MIR335	MicroRNA 335	18	GC07P130496	42.15
186	NOD2	Nucleotide Binding Oligomerization Domain Containing 2	48	GC16P050693	42.14
187	MIR183	MicroRNA 183	18	GC07M129789	42.14
188	CHEK1	Checkpoint Kinase 1	50	GC11P125625	42.07
189	NOS2	Nitric Oxide Synthase 2	49	GC17M027756	42.04
190	MUC1	Mucin 1, Cell Surface Associated	47	GC01M155185	41.99
191	PIK3R2	Phosphoinositide-3-Kinase Regulatory Subunit 2	49	GC19P018153	41.85
192	MIR22	MicroRNA 22	20	GC17M001713	41.78
193	CYP1B1	Cytochrome P450 Family 1 Subfamily B Member 1	48	GC02M038034	41.76
194	NTHL1	Nth Like DNA Glycosylase 1	44	GC16M002192	41.67
195	ENG	Endoglin	46	GC09M127815	41.65
196	ICAM1	Intercellular Adhesion Molecule 1	50	GC19P010270	41.52
197	MIR203A	MicroRNA 203a	19	GC14P104655	41.48
198	MMP9	Matrix Metallopeptidase 9	52	GC20P046008	41.44
199	MIR10B	MicroRNA 10b	21	GC02P176150	41.41
200	MIR150	MicroRNA 150	21	GC19M049500	41.35
201	ARID1A	AT-Rich Interaction Domain 1A	44	GC01P026693	41.35
202	EPHB2	EPH Receptor B2	51	GC01P022710	41.29
203	MIRLET7A1	MicroRNA Let-7a-1	21	GC09P094175	41.25
204	INS	Insulin	48	GC11M002159	41.13
205	MIR15A	MicroRNA 15a	16	GC13M050049	40.95
206	DPYD	Dihydropyrimidine Dehydrogenase	51	GC01M097015	40.95
207	NFKBIA	NFKB Inhibitor Alpha	50	GC14M035401	40.91
208	SOS1	SOS Ras/Rac Guanine Nucleotide Exchange Factor 1	47	GC02M038981	40.85
209	MIR29C	MicroRNA 29c	18	GC01M207802	40.85
210	MIR181A1	MicroRNA 181a-1	18	GC01M198860	40.85
211	MIR140	MicroRNA 140	22	GC16P069934	40.85
212	TSC1	TSC Complex Subunit 1	48	GC09M132891	40.76
213	BCL2	BCL2 Apoptosis Regulator	51	GC18M063123	40.71
214	SETD2	SET Domain Containing 2, Histone Lysine Methyltransferase	47	GC03M047033	40.65
215	WRN	WRN RecQ Like Helicase	45	GC08P031033	40.55
216	MIR193A	MicroRNA 193a	18	GC17P031559	40.41
217	WNT1	Wnt Family Member 1	46	GC12P049053	40.4
218	FGFR1	Fibroblast Growth Factor Receptor 1	55	GC08M038400	40.34
219	CTLA4	Cytotoxic T-Lymphocyte Associated Protein 4	45	GC02P203867	40.25
220	TP63	Tumor Protein P63	48	GC03P189598	40.24
221	MIR29A	MicroRNA 29a	21	GC07M130876	40.13
222	BAP1	BRCA1 Associated Protein 1	45	GC03M052401	40.02
223	DDB2	Damage Specific DNA Binding Protein 2	45	GC11P047237	39.99
224	MIR106B	MicroRNA 106b	21	GC07M100284	39.93
225	MIR127	MicroRNA 127	20	GC14P104580	39.81
226	PLG	Plasminogen	48	GC06P160702	39.79
227	CASP3	Caspase 3	50	GC04M184627	39.63
228	JUN	Jun Proto-Oncogene, AP-1 Transcription Factor Subunit	49	GC01M058780	39.48
229	HNF4A	Hepatocyte Nuclear Factor 4 Alpha	50	GC20P044355	39.45
230	MIR224	MicroRNA 224	17	GC0XM151958	39.42
231	KDR	Kinase Insert Domain Receptor	53	GC04M055078	39.33
232	PPP2R1B	Protein Phosphatase 2 Scaffold Subunit Abeta	47	GC11M111695	39.29
233	FH	Fumarate Hydratase	45	GC01M241499	39.11
234	CREB1	CAMP Responsive Element Binding Protein 1	48	GC02P207529	39.04
235	MIR18A	MicroRNA 18a	18	GC13P091432	38.97
236	BLM	BLM RecQ Like Helicase	48	GC15P090717	38.86
237	MIR34C	MicroRNA 34c	21	GC11P111582	38.83
238	MIR99A	MicroRNA 99a	21	GC21P016539	38.74
239	MPO	Myeloperoxidase	50	GC17M058269	38.71
240	MIR100	MicroRNA 100	21	GC11M122152	38.59
241	MIR144	MicroRNA 144	16	GC17M029965	38.55
242	MIR25	MicroRNA 25	20	GC07M100093	38.5
243	IRS1	Insulin Receptor Substrate 1	47	GC02M226731	38.49
244	MIR96	MicroRNA 96	20	GC07M129774	38.37
245	MIR424	MicroRNA 424	17	GC0XM134627	38.24
246	MIR93	MicroRNA 93	20	GC07M100282	38.19
247	CXCL8	C-X-C Motif Chemokine Ligand 8	41	GC04P073740	38.19
248	MIRLET7B	MicroRNA Let-7b	20	GC22P046119	38.18
249	FOXP3	Forkhead Box P3	46	GC0XM049250	38.18
250	ETS1	ETS Proto-Oncogene 1, Transcription Factor	49	GC11M128458	38.17
251	U2AF1	U2 Small Nuclear RNA Auxiliary Factor 1	41	GC21M043092	38.07
252	MAPK1	Mitogen-Activated Protein Kinase 1	51	GC22M021754	38.06
253	KLF6	Kruppel Like Factor 6	44	GC10M003779	37.99
254	MIR191	MicroRNA 191	20	GC03M049247	37.95
255	KCNQ1OT1	KCNQ1 Opposite Strand/Antisense Transcript 1	25	GC11M002661	37.95
256	LEP	Leptin	47	GC07P128241	37.87
257	CEACAM5	CEA Cell Adhesion Molecule 5	41	GC19P041709	37.73
258	SDHB	Succinate Dehydrogenase Complex Iron Sulfur Subunit B	47	GC01M017020	37.39
259	MIR23A	MicroRNA 23a	20	GC19M014011	37.3
260	HIF1A	Hypoxia Inducible Factor 1 Subunit Alpha	47	GC14P061695	37.1
261	DNMT3A	DNA Methyltransferase 3 Alpha	51	GC02M025228	37.04
262	BMP2	Bone Morphogenetic Protein 2	47	GC20P006696	37
263	MIR106A	MicroRNA 106a	18	GC0XM134219	36.95
264	HLA-A	Major Histocompatibility Complex, Class I, A	46	GC06P047265	36.84
265	SNAI2	Snail Family Transcriptional Repressor 2	44	GC08M048854	36.81
266	TLR2	Toll Like Receptor 2	51	GC04P153684	36.79
267	ZEB2	Zinc Finger E-Box Binding Homeobox 2	48	GC02M144384	36.71
268	BIRC5	Baculoviral IAP Repeat Containing 5	47	GC17P078214	36.7
269	MIR29B1	MicroRNA 29b-1	21	GC07M130877	36.68
270	GSTM1	Glutathione S-Transferase Mu 1	41	GC01P109687	36.57
271	GSTP1	Glutathione S-Transferase Pi 1	50	GC11P067583	36.48
272	CD274	CD274 Molecule	44	GC09P005450	36.34
273	MIR23B	MicroRNA 23b	20	GC09P095085	36.29
274	TYMS	Thymidylate Synthetase	47	GC18P000657	36.28
275	ABCC2	ATP Binding Cassette Subfamily C Member 2	47	GC10P099782	36.01
276	NTRK1	Neurotrophic Receptor Tyrosine Kinase 1	48	GC01P156786	35.97
277	MIR19A	MicroRNA 19a	19	GC13P091433	35.86
278	MT-CO1	Mitochondrially Encoded Cytochrome C Oxidase I	32	GCMTP005906	35.7
279	HOXB13	Homeobox B13	43	GC17M048725	35.65
280	ROS1	ROS Proto-Oncogene 1, Receptor Tyrosine Kinase	45	GC06M117287	35.63
281	SMARCB1	SWI/SNF Related, Matrix Associated, Actin Dependent Regulator Of Chromatin, Subfamily B, Member 1	45	GC22P023786	35.61
282	MT-CYB	Mitochondrially Encoded Cytochrome B	31	GCMTP014749	35.5
283	ACTB	Actin Beta	49	GC07M005527	35.46
284	NF2	Neurofibromin 2	48	GC22P029603	35.41
285	MIR15B	MicroRNA 15b	18	GC03P160404	35.34
286	MIR192	MicroRNA 192	21	GC11M064891	35.33
287	MIR451A	MicroRNA 451a	17	GC17M028861	35.13
288	MIR10A	MicroRNA 10a	21	GC17M048579	35.08
289	MIR34B	MicroRNA 34b	21	GC11P111546	34.93
290	HPGD	15-Hydroxyprostaglandin Dehydrogenase	48	GC04M174490	34.93
291	MIR29B2	MicroRNA 29b-2	18	GC01M207806	34.85
292	MIRLET7G	MicroRNA Let-7g	20	GC03M052268	34.79
293	ADIPOQ	Adiponectin, C1Q And Collagen Domain Containing	45	GC03P186842	34.78
294	WT1	WT1 Transcription Factor	49	GC11M032365	34.77
295	IGF1	Insulin Like Growth Factor 1	50	GC12M102395	34.66
296	CD40LG	CD40 Ligand	47	GC0XP136649	34.65
297	MIR375	MicroRNA 375	19	GC02M219001	34.64
298	SMAD2	SMAD Family Member 2	47	GC18M047809	34.54
299	PIK3CD	Phosphatidylinositol-4,5-Bisphosphate 3-Kinase Catalytic Subunit Delta	53	GC01P009629	34.54
300	XRCC1	X-Ray Repair Cross Complementing 1	43	GC19M043543	34.48
301	MIR128-2	MicroRNA 128-2	20	GC03P035750	34.45
302	TLR3	Toll Like Receptor 3	52	GC04P186059	34.32
303	TCF4	Transcription Factor 4	46	GC18M055222	34.28
304	MIR107	MicroRNA 107	19	GC10M089600	34.26
305	PRSS1	Serine Protease 1	45	GC07P144938	34.14
306	IGFBP3	Insulin Like Growth Factor Binding Protein 3	45	GC07M045912	34.12
307	IL13	Interleukin 13	44	GC05P132656	34.02
308	MIR296	MicroRNA 296	17	GC20M058817	33.96
309	DLC1	DLC1 Rho GTPase Activating Protein	44	GC08M013083	33.95
310	MYCN	MYCN Proto-Oncogene, BHLH Transcription Factor	46	GC02P015949	33.9
311	TNFRSF1A	TNF Receptor Superfamily Member 1A	49	GC12M006328	33.85
312	NKX2-1	NK2 Homeobox 1	46	GC14M036516	33.72
313	IGF2R	Insulin Like Growth Factor 2 Receptor	45	GC06P159969	33.63
314	CD44	CD44 Molecule (Indian Blood Group)	47	GC11P035139	33.59
315	CALR	Calreticulin	51	GC19P012938	33.58
316	BCL2L1	BCL2 Like 1	47	GC20M031664	33.46
317	LAMC2	Laminin Subunit Gamma 2	45	GC01P183155	33.32
318	PDGFRL	Platelet Derived Growth Factor Receptor Like	41	GC08P017576	33.22
319	VHL	Von Hippel-Lindau Tumor Suppressor	47	GC03P010211	33.17
320	FGFR4	Fibroblast Growth Factor Receptor 4	51	GC05P177086	33.12
321	MIR320A	MicroRNA 320a	20	GC08M022246	32.99
322	IGF1R	Insulin Like Growth Factor 1 Receptor	54	GC15P098648	32.99
323	FANCG	FA Complementation Group G	43	GC09M035073	32.92
324	MIR32	MicroRNA 32	19	GC09M109046	32.69
325	ALOX5	Arachidonate 5-Lipoxygenase	48	GC10P045374	32.68
326	CASP9	Caspase 9	48	GC01M015491	32.54
327	SOX2	SRY-Box Transcription Factor 2	47	GC03P181711	32.48
328	TNFSF10	TNF Superfamily Member 10	46	GC03M172505	32.45
329	CYP17A1	Cytochrome P450 Family 17 Subfamily A Member 1	48	GC10M102830	32.38
330	PRKAR1A	Protein Kinase CAMP-Dependent Type I Regulatory Subunit Alpha	51	GC17P068414	32.36
331	MMP7	Matrix Metallopeptidase 7	48	GC11M102425	32.28
332	RAD54B	RAD54 Homolog B	42	GC08M094371	32.26
333	MAPK3	Mitogen-Activated Protein Kinase 3	49	GC16M030117	32.24
334	CD46	CD46 Molecule	46	GC01P207752	32.22
335	MIR181A2	MicroRNA 181a-2	20	GC09P124692	32.21
336	MIR30E	MicroRNA 30e	21	GC01P040754	32.11
337	KRT20	Keratin 20	41	GC17M040875	32.09
338	NR3C2	Nuclear Receptor Subfamily 3 Group C Member 2	48	GC04M148078	32.04
339	MIR148A	MicroRNA 148a	18	GC07M025993	31.86
340	GLI3	GLI Family Zinc Finger 3	48	GC07M041960	31.79
341	IL2	Interleukin 2	45	GC04M122451	31.72
342	MIR342	MicroRNA 342	19	GC14P100109	31.66
343	CCL2	C-C Motif Chemokine Ligand 2	48	GC17P034255	31.52
344	MIR210	MicroRNA 210	21	GC11M000674	31.44
345	MIR133B	MicroRNA 133b	21	GC06P052148	31.41
346	BCL10	BCL10 Immune Signaling Adaptor	45	GC01M085265	31.28
347	MIR26A1	MicroRNA 26a-1	20	GC03P037969	31.24
348	LRP5	LDL Receptor Related Protein 5	48	GC11P068298	31.23
349	TGFA	Transforming Growth Factor Alpha	46	GC02M070447	31.21
350	MIR24-2	MicroRNA 24-2	18	GC19M014008	31.2
351	MIR132	MicroRNA 132	21	GC17M002049	31.14
352	RAC2	Rac Family Small GTPase 2	51	GC22M037227	31.1
353	MIR137	MicroRNA 137	18	GC01M098046	31.02
354	CYP1A1	Cytochrome P450 Family 1 Subfamily A Member 1	47	GC15M074719	30.96
355	TRIM28	Tripartite Motif Containing 28	43	GC19P058544	30.95
356	RAD51L3-RFFL	RAD51L3-RFFL Readthrough	9	GC17M035009	30.95
357	NQO1	NAD(P)H Quinone Dehydrogenase 1	49	GC16M069706	30.94
358	KLK3	Kallikrein Related Peptidase 3	46	GC19P050854	30.94
359	KRT7	Keratin 7	41	GC12P052232	30.91
360	CREBBP	CREB Binding Protein	52	GC16M003726	30.85
361	RNASEL	Ribonuclease L	44	GC01M182542	30.84
362	WNT2B	Wnt Family Member 2B	44	GC01P112466	30.8
363	CYCS	Cytochrome C, Somatic	48	GC07M025118	30.8
364	CDX2	Caudal Type Homeobox 2	43	GC13M027962	30.8
365	MACC1	MET Transcriptional Regulator MACC1	36	GC07M020140	30.76
366	KLLN	Killin, P53 Regulated DNA Replication Inhibitor	29	GC10M087860	30.72
367	SIL1	SIL1 Nucleotide Exchange Factor	41	GC05M138957	30.62
368	HPRT1	Hypoxanthine Phosphoribosyltransferase 1	48	GC0XP134460	30.6
369	GUSB	Glucuronidase Beta	47	GC07M065960	30.57
370	MIR532	MicroRNA 532	16	GC0XP050004	30.53
371	FGF2	Fibroblast Growth Factor 2	47	GC04P122826	30.49
372	PTK2	Protein Tyrosine Kinase 2	47	GC08M140657	30.33
373	PDCD1	Programmed Cell Death 1	48	GC02M241849	30.32
374	UGT1A1	UDP Glucuronosyltransferase Family 1 Member A1	48	GC02P233760	30.31
375	ERBB3	Erb-B2 Receptor Tyrosine Kinase 3	54	GC12P056094	30.29
376	MAPK8	Mitogen-Activated Protein Kinase 8	50	GC10P048306	30.26
377	IL1RN	Interleukin 1 Receptor Antagonist	48	GC02P115307	30.25
378	PTPN11	Protein Tyrosine Phosphatase Non-Receptor Type 11	53	GC12P112418	30.21
379	VEGFC	Vascular Endothelial Growth Factor C	47	GC04M176683	30.19
380	MIR146B	MicroRNA 146b	19	GC10P102436	30.12
381	FZD4	Frizzled Class Receptor 4	51	GC11M086945	30.11
382	ABCG2	ATP Binding Cassette Subfamily G Member 2 (Junior Blood Group)	50	GC04M088090	30.08
383	PARP1	Poly(ADP-Ribose) Polymerase 1	49	GC01M226360	29.98
384	TERC	Telomerase RNA Component	28	GC03M169765	29.96
385	FN1	Fibronectin 1	50	GC02M215360	29.87
386	MUC2	Mucin 2, Oligomeric Mucus/Gel-Forming	38	GC11P001074	29.86
387	PLA2G2A	Phospholipase A2 Group IIA	45	GC01M019975	29.85
388	RPS6KB1	Ribosomal Protein S6 Kinase B1	49	GC17P059893	29.79
389	WNT4	Wnt Family Member 4	47	GC01M022190	29.78
390	MTR	5-Methyltetrahydrofolate-Homocysteine Methyltransferase	46	GC01P236795	29.74
391	ABCA1	ATP Binding Cassette Subfamily A Member 1	48	GC09M104781	29.72
392	SEMA4A	Semaphorin 4A	45	GC01P156119	29.69
393	MUC5AC	Mucin 5AC, Oligomeric Mucus/Gel-Forming	39	GC11P001151	29.61
394	ABL1	ABL Proto-Oncogene 1, Non-Receptor Tyrosine Kinase	52	GC09P130713	29.59
395	MIR196B	MicroRNA 196b	20	GC07M027260	29.58
396	HLA-DRB1	Major Histocompatibility Complex, Class II, DR Beta 1	46	GC06M032578	29.53
397	TLR5	Toll Like Receptor 5	47	GC01M223109	29.5
398	RASSF1	Ras Association Domain Family Member 1	44	GC03M050329	29.43
399	APOB	Apolipoprotein B	45	GC02M020956	29.42
400	KEAP1	Kelch Like ECH Associated Protein 1	48	GC19M010486	29.37
401	AHR	Aryl Hydrocarbon Receptor	48	GC07P016916	29.35
402	CCR6	C-C Motif Chemokine Receptor 6	44	GC06P167111	29.34
403	CCAT1	Colon Cancer Associated Transcript 1	14	GC08M127207	29.25
404	NGF	Nerve Growth Factor	50	GC01M115285	29.07
405	PALLD	Palladin, Cytoskeletal Associated Protein	42	GC04P168497	28.95
406	MIRLET7D	MicroRNA Let-7d	21	GC09P094178	28.94
407	CAT	Catalase	50	GC11P034460	28.92
408	ST14	ST14 Transmembrane Serine Protease Matriptase	45	GC11P130159	28.91
409	CAV1	Caveolin 1	48	GC07P116524	28.88
410	CDK2	Cyclin Dependent Kinase 2	52	GC12P055966	28.84
411	LEF1	Lymphoid Enhancer Binding Factor 1	47	GC04M108047	28.83
412	MUC16	Mucin 16, Cell Surface Associated	36	GC19M008848	28.82
413	CASR	Calcium Sensing Receptor	50	GC03P122183	28.79
414	DACT1	Dishevelled Binding Antagonist Of Beta Catenin 1	39	GC14P058633	28.74
415	MIR215	MicroRNA 215	18	GC01M220117	28.67
416	CDK6	Cyclin Dependent Kinase 6	54	GC07M092604	28.59
417	CCND2	Cyclin D2	50	GC12P008103	28.57
418	MIR328	MicroRNA 328	18	GC16M067203	28.48
419	CDK1	Cyclin Dependent Kinase 1	45	GC10P060772	28.48
420	PTPRJ	Protein Tyrosine Phosphatase Receptor Type J	45	GC11P048002	28.44
421	ATR	ATR Serine/Threonine Kinase	51	GC03M142449	28.39
422	FOXO1	Forkhead Box O1	48	GC13M040555	28.38
423	GDNF	Glial Cell Derived Neurotrophic Factor	47	GC05M037812	28.25
424	ALB	Albumin	50	GC04P073397	28.18
425	TOP1	DNA Topoisomerase I	48	GC20P041028	28.17
426	CCAT2	Colon Cancer Associated Transcript 2	13	GC08P127400	28.14
427	HGF	Hepatocyte Growth Factor	52	GC07M081699	28.1
428	SP1	Sp1 Transcription Factor	44	GC12P053380	28.08
429	RHOA	Ras Homolog Family Member A	46	GC03M049359	28.06
430	P2RX7	Purinergic Receptor P2X 7	45	GC12P122829	28.06
431	GSK3B	Glycogen Synthase Kinase 3 Beta	50	GC03M119821	28.05
432	MKI67	Marker Of Proliferation Ki-67	44	GC10M128096	28.01
433	CRP	C-Reactive Protein	46	GC01M159716	28.01
434	MMP14	Matrix Metallopeptidase 14	51	GC14P025277	27.99
435	SDHA	Succinate Dehydrogenase Complex Flavoprotein Subunit A	46	GC05P000208	27.98
436	CCNA2	Cyclin A2	44	GC04M121816	27.97
437	PLAUR	Plasminogen Activator, Urokinase Receptor	44	GC19M043646	27.95
438	AKAP9	A-Kinase Anchoring Protein 9	43	GC07P091940	27.95
439	MT-CO2	Mitochondrially Encoded Cytochrome C Oxidase II	32	GCMTP007587	27.92
440	MUC4	Mucin 4, Cell Surface Associated	38	GC03M195746	27.88
441	KLF5	Kruppel Like Factor 5	44	GC13P073054	27.87
442	E2F1	E2F Transcription Factor 1	43	GC20M033675	27.85
443	MCL1	MCL1 Apoptosis Regulator, BCL2 Family Member	47	GC01M150707	27.84
444	ABCC1	ATP Binding Cassette Subfamily C Member 1	47	GC16P015949	27.84
445	MAPK14	Mitogen-Activated Protein Kinase 14	51	GC06P047451	27.82
446	IRF1	Interferon Regulatory Factor 1	47	GC05M132481	27.81
447	KRT19	Keratin 19	45	GC17M041523	27.79
448	FBXW7	F-Box And WD Repeat Domain Containing 7	44	GC04M152321	27.79
449	SDHD	Succinate Dehydrogenase Complex Subunit D	44	GC11P112087	27.76
450	RARB	Retinoic Acid Receptor Beta	50	GC03P024830	27.74
451	HNF1B	HNF1 Homeobox B	44	GC17M037686	27.72
452	SNAI1	Snail Family Transcriptional Repressor 1	44	GC20P049982	27.69
453	BMP6	Bone Morphogenetic Protein 6	43	GC06P007726	27.69
454	EDNRB	Endothelin Receptor Type B	49	GC13M077895	27.65
455	IL4	Interleukin 4	46	GC05P132673	27.64
456	VDR	Vitamin D Receptor	51	GC12M047841	27.54
457	LIG4	DNA Ligase 4	48	GC13M108207	27.54
458	ARAF	A-Raf Proto-Oncogene, Serine/Threonine Kinase	45	GC0XP047562	27.54
459	HOTAIR	HOX Transcript Antisense RNA	25	GC12M053962	27.52
460	MIR372	MicroRNA 372	16	GC19P054631	27.46
461	SI	Sucrase-Isomaltase	43	GC03M164978	27.42
462	KITLG	KIT Ligand	44	GC12M088492	27.33
463	ACSL4	Acyl-CoA Synthetase Long Chain Family Member 4	44	GC0XM109624	27.27
464	MIR185	MicroRNA 185	21	GC22P020034	27.25
465	HSP90AA1	Heat Shock Protein 90 Alpha Family Class A Member 1	48	GC14M102080	27.24
466	BDNF	Brain Derived Neurotrophic Factor	47	GC11M027654	27.24
467	BAK1	BCL2 Antagonist/Killer 1	44	GC06M033572	27.21
468	PCNA	Proliferating Cell Nuclear Antigen	51	GC20M005114	27.18
469	CCNB1	Cyclin B1	47	GC05P069167	27.18
470	RAC1	Rac Family Small GTPase 1	49	GC07P006380	27.15
471	ITGB1	Integrin Subunit Beta 1	50	GC10M032900	27.13
472	H2AC18	H2A Clustered Histone 18	26	GC01M149961	27.08
473	TBX1	T-Box Transcription Factor 1	42	GC22P019747	27.07
474	HDC	Histidine Decarboxylase	44	GC15M050241	27.07
475	COLCA2	Colorectal Cancer Associated 2	24	GC11P111298	27.07
476	FOS	Fos Proto-Oncogene, AP-1 Transcription Factor Subunit	50	GC14P075278	27.06
477	PPM1D	Protein Phosphatase, Mg2+/Mn2+ Dependent 1D	47	GC17P060600	27.05
478	FZD6	Frizzled Class Receptor 6	47	GC08P103298	27.02
479	MALAT1	Metastasis Associated Lung Adenocarcinoma Transcript 1	24	GC11P065806	27.01
480	C11orf65	Chromosome 11 Open Reading Frame 65	30	GC11M108308	26.98
481	GRP	Gastrin Releasing Peptide	41	GC18P059220	26.94
482	CSF2	Colony Stimulating Factor 2	44	GC05P132073	26.93
483	PRKCA	Protein Kinase C Alpha	50	GC17P066302	26.91
484	FOXH1	Forkhead Box H1	41	GC08M144473	26.89
485	SERPINA3	Serpin Family A Member 3	43	GC14P094612	26.83
486	ANXA5	Annexin A5	46	GC04M121667	26.79
487	AREG	Amphiregulin	43	GC04P074445	26.78
488	PIK3CB	Phosphatidylinositol-4,5-Bisphosphate 3-Kinase Catalytic Subunit Beta	47	GC03M138652	26.76
489	BMP4	Bone Morphogenetic Protein 4	49	GC14M053949	26.74
490	KRT18	Keratin 18	48	GC12P052948	26.7
491	RAD54L	RAD54 Like	45	GC01P046258	26.67
492	TIMP1	TIMP Metallopeptidase Inhibitor 1	45	GC0XP047583	26.65
493	MIR199A1	MicroRNA 199a-1	18	GC19M010792	26.63
494	CRCS2	Colorectal Cancer, Susceptibility To, 2	2	GC08U901124	26.63
495	MIR193B	MicroRNA 193b	20	GC16P014307	26.61
496	COX5A	Cytochrome C Oxidase Subunit 5A	43	GC15M074919	26.58
497	TCOF1	Treacle Ribosome Biogenesis Factor 1	42	GC05P150358	26.51
498	NME1	NME/NM23 Nucleoside Diphosphate Kinase 1	47	GC17P051154	26.48
499	MITF	Melanocyte Inducing Transcription Factor	47	GC03P069788	26.47
500	CRCS6	Colorectal Cancer, Susceptibility To, 6	2	GC08U901098	26.37
501	CRCS5	Colorectal Cancer, Susceptibility To, 5	2	GC10U901096	26.37
502	RARA	Retinoic Acid Receptor Alpha	50	GC17P040309	26.36
503	MT-ND4L	Mitochondrially Encoded NADH:Ubiquinone Oxidoreductase Core Subunit 4L	28	GCMTP010472	26.34
504	CRCS9	Colorectal Cancer, Susceptibility To, 9	2	GC16U901133	26.34
505	CRCS11	Colorectal Cancer, Susceptibility To, 11	2	GC20U900444	26.34
506	WWOX	WW Domain Containing Oxidoreductase	47	GC16P078099	26.31
507	GADD45A	Growth Arrest And DNA Damage Inducible Alpha	44	GC01P067685	26.31
508	DNMT3B	DNA Methyltransferase 3 Beta	50	GC20P032762	26.28
509	EDNRA	Endothelin Receptor Type A	49	GC04P147480	26.25
510	NTRK3	Neurotrophic Receptor Tyrosine Kinase 3	51	GC15M087859	26.24
511	MYLK	Myosin Light Chain Kinase	52	GC03M123610	26.24
512	XPA	XPA, DNA Damage Recognition And Repair Factor	45	GC09M097635	26.21
513	PIK3R3	Phosphoinositide-3-Kinase Regulatory Subunit 3	43	GC01M046041	26.19
514	LGALS3	Galectin 3	44	GC14P055124	26.15
515	PAX3	Paired Box 3	47	GC02M222199	26.14
516	BAD	BCL2 Associated Agonist Of Cell Death	46	GC11M064273	26.11
517	PTGS1	Prostaglandin-Endoperoxide Synthase 1	46	GC09P122370	26.08
518	POMC	Proopiomelanocortin	48	GC02M025160	26.08
519	GRB2	Growth Factor Receptor Bound Protein 2	49	GC17M075318	26
520	MIR30A	MicroRNA 30a	20	GC06M071403	25.96
521	MIR204	MicroRNA 204	21	GC09M070809	25.93
522	TIMP2	TIMP Metallopeptidase Inhibitor 2	44	GC17M078852	25.92
523	PDGFB	Platelet Derived Growth Factor Subunit B	50	GC22M045657	25.91
524	THBS1	Thrombospondin 1	44	GC15P039581	25.86
525	CDKN2C	Cyclin Dependent Kinase Inhibitor 2C	45	GC01P050960	25.86
526	SUFU	SUFU Negative Regulator Of Hedgehog Signaling	43	GC10P102503	25.85
527	EPHA3	EPH Receptor A3	45	GC03P089077	25.84
528	NAT2	N-Acetyltransferase 2	43	GC08P018391	25.8
529	MIR324	MicroRNA 324	18	GC17M007223	25.8
530	PLK1	Polo Like Kinase 1	49	GC16P023888	25.76
531	IL17A	Interleukin 17A	42	GC06P052186	25.75
532	COLCA1	Colorectal Cancer Associated 1	22	GC11M111290	25.75
533	PRKD1	Protein Kinase D1	50	GC14M029576	25.74
534	UCA1	Urothelial Cancer Associated 1	24	GC19P015828	25.71
535	PVT1	Pvt1 Oncogene	25	GC08P127804	25.71
536	CRCS8	Colorectal Cancer, Susceptibility To, 8	2	GC14U900916	25.69
537	CRCS7	Colorectal Cancer, Susceptibility To, 7	2	GC11U901214	25.69
538	NPM1	Nucleophosmin 1	50	GC05P171387	25.58
539	GJA1	Gap Junction Protein Alpha 1	50	GC06P121436	25.55
540	CTSB	Cathepsin B	51	GC08M011842	25.53
541	TEK	TEK Receptor Tyrosine Kinase	50	GC09P027109	25.52
542	MAD1L1	Mitotic Arrest Deficient 1 Like 1	45	GC07M001815	25.46
543	CDKN2B-AS1	CDKN2B Antisense RNA 1	21	GC09P021994	25.38
544	JAK1	Janus Kinase 1	50	GC01M064833	25.3
545	TNFRSF10A	TNF Receptor Superfamily Member 10a	45	GC08M023190	25.27
546	SDHC	Succinate Dehydrogenase Complex Subunit C	44	GC01P161314	25.27
547	KLF4	Kruppel Like Factor 4	45	GC09M107484	25.2
548	CTSD	Cathepsin D	52	GC11M001752	25.19
549	VWF	Von Willebrand Factor	48	GC12M005917	25.14
550	PTPN12	Protein Tyrosine Phosphatase Non-Receptor Type 12	45	GC07P077537	25.13
551	ACE	Angiotensin I Converting Enzyme	49	GC17P063477	25.13
552	MIR199B	MicroRNA 199b	19	GC09M128244	25.12
553	DES	Desmin	48	GC02P219418	25.09
554	MIR181B1	MicroRNA 181b-1	19	GC01M198858	25
555	SOX9	SRY-Box Transcription Factor 9	47	GC17P072121	24.96
556	F2	Coagulation Factor II, Thrombin	48	GC11P046720	24.95
557	MUC6	Mucin 6, Oligomeric Mucus/Gel-Forming	37	GC11M001002	24.93
558	MIR331	MicroRNA 331	18	GC12P095308	24.92
559	CTBP1	C-Terminal Binding Protein 1	47	GC04M001211	24.91
560	CDH3	Cadherin 3	47	GC16P068637	24.89
561	IFNA1	Interferon Alpha 1	39	GC09P021494	24.79
562	SPINK1	Serine Peptidase Inhibitor Kazal Type 1	43	GC05M147825	24.75
563	PGR	Progesterone Receptor	50	GC11M100943	24.73
564	NOTCH2	Notch Receptor 2	50	GC01M119911	24.72
565	MIRLET7E	MicroRNA Let-7e	20	GC19P051718	24.68
566	CFLAR	CASP8 And FADD Like Apoptosis Regulator	46	GC02P201117	24.63
567	PHOX2B	Paired Like Homeobox 2B	43	GC04M041746	24.61
568	GAS5	Growth Arrest Specific 5	23	GC01M173947	24.55
569	NOTCH3	Notch Receptor 3	49	GC19M015159	24.47
570	NDRG1	N-Myc Downstream Regulated 1	45	GC08M133237	24.46
571	MIAT	Myocardial Infarction Associated Transcript	23	GC22P026646	24.44
572	BMI1	BMI1 Proto-Oncogene, Polycomb Ring Finger	43	GC10P022326	24.37
573	HLA-B	Major Histocompatibility Complex, Class I, B	45	GC06M031315	24.36
574	MAP2K4	Mitogen-Activated Protein Kinase Kinase 4	46	GC17P012020	24.35
575	MIR9-1	MicroRNA 9-1	20	GC01M156420	24.28
576	CD40	CD40 Molecule	48	GC20P046118	24.25
577	CHGA	Chromogranin A	42	GC14P092923	24.24
578	PHB	Prohibitin	47	GC17M049404	24.2
579	HDAC1	Histone Deacetylase 1	49	GC01P032292	24.17
580	TLR9	Toll Like Receptor 9	45	GC03M052222	24.09
581	IFNA2	Interferon Alpha 2	41	GC09M021384	24.07
582	CFTR	CF Transmembrane Conductance Regulator	51	GC07P117287	24.07
583	HMOX1	Heme Oxygenase 1	52	GC22P035380	24.06
584	MSR1	Macrophage Scavenger Receptor 1	46	GC08M016107	24.02
585	DHFR	Dihydrofolate Reductase	49	GC05M080626	23.99
586	PTPRT	Protein Tyrosine Phosphatase Receptor Type T	41	GC20M042072	23.97
587	MMP11	Matrix Metallopeptidase 11	45	GC22P023768	23.96
588	CASC2	Cancer Susceptibility 2	25	GC10P118046	23.95
589	RHO	Rhodopsin	47	GC03P130619	23.94
590	CDH2	Cadherin 2	50	GC18M027950	23.93
591	GAPDH	Glyceraldehyde-3-Phosphate Dehydrogenase	48	GC12P008161	23.9
592	MIR16-1	MicroRNA 16-1	21	GC13M050048	23.89
593	ACTG2	Actin Gamma 2, Smooth Muscle	45	GC02P073892	23.89
594	MIR373	MicroRNA 373	20	GC19P054634	23.87
595	TFAP2A	Transcription Factor AP-2 Alpha	47	GC06M010393	23.85
596	ETV4	ETS Variant Transcription Factor 4	43	GC17M043527	23.83
597	MMP3	Matrix Metallopeptidase 3	51	GC11M102835	23.81
598	VEGFD	Vascular Endothelial Growth Factor D	34	GC0XM015345	23.77
599	KRT8	Keratin 8	47	GC12M052897	23.71
600	MIR149	MicroRNA 149	21	GC02P240456	23.68
601	FOXO3	Forkhead Box O3	44	GC06P108559	23.68
602	COMT	Catechol-O-Methyltransferase	51	GC22P019941	23.63
603	CEACAM7	CEA Cell Adhesion Molecule 7	37	GC19M041673	23.61
604	BCL2L11	BCL2 Like 11	45	GC02P111119	23.61
605	SERPINE1	Serpin Family E Member 1	50	GC07P101127	23.6
606	NEAT1	Nuclear Paraspeckle Assembly Transcript 1	23	GC11P065794	23.57
607	MIR486-1	MicroRNA 486-1	16	GC08M041660	23.53
608	CCKBR	Cholecystokinin B Receptor	44	GC11P006259	23.5
609	MIR30B	MicroRNA 30b	20	GC08M134800	23.48
610	EPHA2	EPH Receptor A2	52	GC01M016124	23.46
611	SCN9A	Sodium Voltage-Gated Channel Alpha Subunit 9	47	GC02M166195	23.45
612	KRT14	Keratin 14	47	GC17M041582	23.45
613	JAG1	Jagged Canonical Notch Ligand 1	50	GC20M010637	23.45
614	SOX5	SRY-Box Transcription Factor 5	46	GC12M023529	23.44
615	PCAT1	Prostate Cancer Associated Transcript 1	17	GC08P126553	23.37
616	HDAC9	Histone Deacetylase 9	46	GC07P018086	23.35
617	SIRT1	Sirtuin 1	49	GC10P067884	23.32
618	CSF3	Colony Stimulating Factor 3	40	GC17P040015	23.3
619	SOX10	SRY-Box Transcription Factor 10	45	GC22M046233	23.27
620	MUC12	Mucin 12, Cell Surface Associated	31	GC07P100969	23.2
621	IFI27	Interferon Alpha Inducible Protein 27	37	GC14P094104	23.18
622	CD34	CD34 Molecule	43	GC01M207880	23.16
623	RUNX3	RUNX Family Transcription Factor 3	43	GC01M024899	23.11
624	NRP1	Neuropilin 1	47	GC10M033177	23.09
625	RMRP	RNA Component Of Mitochondrial RNA Processing Endoribonuclease	25	GC09M035655	23.05
626	GDF15	Growth Differentiation Factor 15	41	GC19P023329	23.04
627	CYP2D6	Cytochrome P450 Family 2 Subfamily D Member 6	48	GC22M042126	23.03
628	SLC5A8	Solute Carrier Family 5 Member 8	42	GC12M101155	23.01
629	ITGB3	Integrin Subunit Beta 3	49	GC17P047254	23.01
630	DAPK1	Death Associated Protein Kinase 1	48	GC09P087497	23
631	IL7	Interleukin 7	42	GC08M078689	22.98
632	MIRLET7I	MicroRNA Let-7i	20	GC12P062606	22.97
633	TNFRSF1B	TNF Receptor Superfamily Member 1B	47	GC01P012167	22.96
634	CCND3	Cyclin D3	47	GC06M041934	22.94
635	MIRLET7C	MicroRNA Let-7c	21	GC21P016551	22.93
636	SERPINB5	Serpin Family B Member 5	43	GC18P063476	22.88
637	PDCD4	Programmed Cell Death 4	43	GC10P110871	22.88
638	IL6R	Interleukin 6 Receptor	48	GC01P154405	22.88
639	NAT1	N-Acetyltransferase 1	44	GC08P018179	22.82
640	CDKN1C	Cyclin Dependent Kinase Inhibitor 1C	47	GC11M002887	22.82
641	GAST	Gastrin	40	GC17P041712	22.79
642	MTA1	Metastasis Associated 1	42	GC14P105419	22.72
643	FGF8	Fibroblast Growth Factor 8	47	GC10M101770	22.7
644	CASP7	Caspase 7	50	GC10P113679	22.68
645	MIR122	MicroRNA 122	21	GC18P058451	22.66
646	APEX1	Apurinic/Apyrimidinic Endodeoxyribonuclease 1	45	GC14P020455	22.61
647	CASP10	Caspase 10	48	GC02P201182	22.6
648	TUG1	Taurine Up-Regulated 1	22	GC22P030969	22.59
649	CDC42	Cell Division Cycle 42	51	GC01P022057	22.59
650	S100A4	S100 Calcium Binding Protein A4	44	GC01M153543	22.51
651	WNT3A	Wnt Family Member 3A	47	GC01P228127	22.5
652	MIR139	MicroRNA 139	19	GC11M072615	22.49
653	FOLH1	Folate Hydrolase 1	46	GC11M061160	22.48
654	CA9	Carbonic Anhydrase 9	44	GC09P035673	22.47
655	MIR196A1	MicroRNA 196a-1	19	GC17M048632	22.44
656	LOX	Lysyl Oxidase	44	GC05M122063	22.44
657	EZR	Ezrin	45	GC06M158765	22.43
658	MAX	MYC Associated Factor X	48	GC14M065009	22.38
659	CYP2E1	Cytochrome P450 Family 2 Subfamily E Member 1	45	GC10P133520	22.34
660	XIST	X Inactive Specific Transcript	24	GC0XM073820	22.32
661	NOS3	Nitric Oxide Synthase 3	51	GC07P150990	22.28
662	ENO2	Enolase 2	47	GC12P006913	22.27
663	GATA3	GATA Binding Protein 3	49	GC10P008045	22.26
664	CYP3A4	Cytochrome P450 Family 3 Subfamily A Member 4	48	GC07M099759	22.25
665	CYP19A1	Cytochrome P450 Family 19 Subfamily A Member 1	48	GC15M051208	22.21
666	PTHLH	Parathyroid Hormone Like Hormone	45	GC12M027959	22.15
667	CTNND1	Catenin Delta 1	45	GC11P057788	22.14
668	ABRAXAS1	Abraxas 1, BRCA1 A Complex Subunit	30	GC04M083460	22.14
669	PRKN	Parkin RBR E3 Ubiquitin Protein Ligase	40	GC06M161348	22.13
670	MIR378A	MicroRNA 378a	18	GC05P149732	22.13
671	MINPP1	Multiple Inositol-Polyphosphate Phosphatase 1	45	GC10P087504	22.09
672	RUNX2	RUNX Family Transcription Factor 2	47	GC06P047549	22.05
673	FLT3	Fms Related Receptor Tyrosine Kinase 3	52	GC13M028003	22.05
674	HFE	Homeostatic Iron Regulator	43	GC06P026087	22.03
675	SYP	Synaptophysin	43	GC0XM049187	22
676	TGFB3	Transforming Growth Factor Beta 3	47	GC14M075958	21.99
677	FASN	Fatty Acid Synthase	49	GC17M082078	21.99
678	STAT5B	Signal Transducer And Activator Of Transcription 5B	49	GC17M042199	21.97
679	CD4	CD4 Molecule	49	GC12P006786	21.84
680	PXN	Paxillin	45	GC12M120210	21.82
681	CD82	CD82 Molecule	43	GC11P044586	21.81
682	ATRX	ATRX Chromatin Remodeler	45	GC0XM077504	21.78
683	CRNDE	Colorectal Neoplasia Differentially Expressed	21	GC16M054845	21.71
684	HSPA4	Heat Shock Protein Family A (Hsp70) Member 4	41	GC05P133051	21.66
685	FAN1	FANCD2 And FANCI Associated Nuclease 1	37	GC15P031408	21.66
686	SPRY4-IT1	SPRY4 Intronic Transcript 1	14	GC05M142318	21.65
687	DDIT3	DNA Damage Inducible Transcript 3	45	GC12M057516	21.59
688	VIM	Vimentin	50	GC10P017227	21.58
689	ALDH2	Aldehyde Dehydrogenase 2 Family Member	50	GC12P111766	21.57
690	E2F4	E2F Transcription Factor 4	45	GC16P067192	21.56
691	FOXE1	Forkhead Box E1	42	GC09P097853	21.54
692	ACTC1	Actin Alpha Cardiac Muscle 1	42	GC15M034788	21.49
693	PECAM1	Platelet And Endothelial Cell Adhesion Molecule 1	40	GC17M064319	21.47
694	L1CAM	L1 Cell Adhesion Molecule	46	GC0XM153864	21.47
695	NCAM1	Neural Cell Adhesion Molecule 1	45	GC11P112961	21.46
696	PPARD	Peroxisome Proliferator Activated Receptor Delta	47	GC06P047433	21.45
697	SHC1	SHC Adaptor Protein 1	45	GC01M154962	21.44
698	MIR429	MicroRNA 429	19	GC01P001464	21.44
699	ASCL1	Achaete-Scute Family BHLH Transcription Factor 1	44	GC12P102957	21.44
700	DKK1	Dickkopf WNT Signaling Pathway Inhibitor 1	45	GC10P052314	21.43
701	JUP	Junction Plakoglobin	47	GC17M041754	21.38
702	EPHX1	Epoxide Hydrolase 1	47	GC01P225810	21.37
703	ICOSLG	Inducible T Cell Costimulator Ligand	39	GC21M044222	21.36
704	APOE	Apolipoprotein E	50	GC19P044906	21.36
705	SST	Somatostatin	42	GC03M187668	21.26
706	TCF3	Transcription Factor 3	45	GC19M001609	21.25
707	HMGB1	High Mobility Group Box 1	44	GC13M030456	21.23
708	ELAVL1	ELAV Like RNA Binding Protein 1	41	GC19M007958	21.21
709	LINC-ROR	Long Intergenic Non-Protein Coding RNA, Regulator Of Reprogramming	16	GC18M057054	21.2
710	BECN1	Beclin 1	46	GC17M042810	21.18
711	ELANE	Elastase, Neutrophil Expressed	46	GC19P000854	21.17
712	E2F2	E2F Transcription Factor 2	42	GC01M023527	21.17
713	WNT6	Wnt Family Member 6	41	GC02P218859	21.14
714	EXO1	Exonuclease 1	43	GC01P241847	21.14
715	BIRC3	Baculoviral IAP Repeat Containing 3	46	GC11P102317	21.14
716	LIMK1	LIM Domain Kinase 1	49	GC07P074082	21.11
717	ALDH1A1	Aldehyde Dehydrogenase 1 Family Member A1	47	GC09M072900	21.11
718	TFF1	Trefoil Factor 1	44	GC21M042362	21.09
719	PTGER4	Prostaglandin E Receptor 4	46	GC05P040679	21.08
720	SQSTM1	Sequestosome 1	48	GC05P179806	21.05
721	FSCN1	Fascin Actin-Bundling Protein 1	43	GC07P005592	21.05
722	RECQL	RecQ Like Helicase	41	GC12M021468	21.03
723	EPOR	Erythropoietin Receptor	48	GC19M011377	21.03
724	EREG	Epiregulin	41	GC04P074366	21.01
725	FOXM1	Forkhead Box M1	44	GC12M002857	20.99
726	WNT2	Wnt Family Member 2	44	GC07M117276	20.94
727	PRLR	Prolactin Receptor	48	GC05M035048	20.9
728	GRPR	Gastrin Releasing Peptide Receptor	42	GC0XP016141	20.89
729	PKM	Pyruvate Kinase M1/2	45	GC15M072199	20.88
730	MAPK9	Mitogen-Activated Protein Kinase 9	48	GC05M180234	20.85
731	PIK3CG	Phosphatidylinositol-4,5-Bisphosphate 3-Kinase Catalytic Subunit Gamma	48	GC07P106865	20.82
732	LRP6	LDL Receptor Related Protein 6	48	GC12M013893	20.82
733	MIRLET7A3	MicroRNA Let-7a-3	19	GC22P046112	20.81
734	HSPA5	Heat Shock Protein Family A (Hsp70) Member 5	47	GC09M125234	20.79
735	MIR124-1	MicroRNA 124-1	21	GC08M009903	20.78
736	NRG1	Neuregulin 1	46	GC08P031639	20.77
737	CD36	CD36 Molecule	48	GC07P080369	20.77
738	KDM4C	Lysine Demethylase 4C	40	GC09P006720	20.76
739	CD8A	CD8a Molecule	46	GC02M086784	20.75
740	MAP3K1	Mitogen-Activated Protein Kinase Kinase Kinase 1	49	GC05P056815	20.74
741	FZD7	Frizzled Class Receptor 7	44	GC02P202034	20.74
742	MIR152	MicroRNA 152	20	GC17M048037	20.73
743	FANCM	FA Complementation Group M	42	GC14P045135	20.73
744	ANXA2	Annexin A2	48	GC15M060347	20.73
745	CEACAM6	CEA Cell Adhesion Molecule 6	40	GC19P041750	20.72
746	WNT8B	Wnt Family Member 8B	41	GC10P100463	20.68
747	RRAS2	RAS Related 2	46	GC11M014299	20.67
748	ILK	Integrin Linked Kinase	46	GC11P006581	20.65
749	MIR130A	MicroRNA 130a	20	GC11P057641	20.62
750	WNT3	Wnt Family Member 3	46	GC17M046762	20.58
751	ELN	Elastin	44	GC07P074027	20.55
752	ZFAS1	ZNFX1 Antisense RNA 1	18	GC20P049276	20.52
753	IL23R	Interleukin 23 Receptor	44	GC01P067138	20.51
754	GRN	Granulin Precursor	47	GC17P044345	20.5
755	SOD2	Superoxide Dismutase 2	51	GC06M159669	20.46
756	MIR338	MicroRNA 338	17	GC17M081126	20.44
757	ELAC2	ElaC Ribonuclease Z 2	42	GC17M012991	20.43
758	EGR1	Early Growth Response 1	44	GC05P138465	20.42
759	LGALS3BP	Galectin 3 Binding Protein	41	GC17M078971	20.41
760	CCNE1	Cyclin E1	48	GC19P029811	20.37
761	SOCS1	Suppressor Of Cytokine Signaling 1	43	GC16M011255	20.36
762	SEMA3A	Semaphorin 3A	45	GC07M083955	20.34
763	HOTTIP	HOXA Distal Transcript Antisense RNA	22	GC07P027198	20.3
764	SFRP1	Secreted Frizzled Related Protein 1	43	GC08M041238	20.29
765	ZFHX3	Zinc Finger Homeobox 3	41	GC16M072782	20.28
766	TCF7L1	Transcription Factor 7 Like 1	41	GC02P085133	20.19
767	TCF7	Transcription Factor 7	44	GC05P134114	20.16
768	CXCL1	C-X-C Motif Chemokine Ligand 1	43	GC04P073869	20.14
769	ITGAV	Integrin Subunit Alpha V	46	GC02P186589	20.12
770	IFNB1	Interferon Beta 1	41	GC09M021077	20.11
771	XPC	XPC Complex Subunit, DNA Damage Recognition And Repair Factor	45	GC03M015787	20.1
772	MSMB	Microseminoprotein Beta	40	GC10M046033	20.1
773	RPS19	Ribosomal Protein S19	48	GC19P041859	20.09
774	UHRF1	Ubiquitin Like With PHD And Ring Finger Domains 1	40	GC19P004910	20.08
775	JAK3	Janus Kinase 3	51	GC19M017824	20.06
776	GPC3	Glypican 3	45	GC0XM133535	20.02
777	DIABLO	Diablo IAP-Binding Mitochondrial Protein	47	GC12M122208	20
778	HULC	Hepatocellular Carcinoma Up-Regulated Long Non-Coding RNA	21	GC06P008438	19.99
779	CBL	Cbl Proto-Oncogene	50	GC11P119206	19.99
780	TKT	Transketolase	46	GC03M053224	19.98
781	TPX2	TPX2 Microtubule Nucleation Factor	41	GC20P031739	19.97
782	TRIP13	Thyroid Hormone Receptor Interactor 13	40	GC05P000892	19.96
783	SOX4	SRY-Box Transcription Factor 4	43	GC06P021593	19.96
784	HABP2	Hyaluronan Binding Protein 2	44	GC10P113550	19.95
785	ATG16L1	Autophagy Related 16 Like 1	43	GC02P233215	19.95
786	MIR376A1	MicroRNA 376a-1	15	GC14P104790	19.93
787	WNT10B	Wnt Family Member 10B	48	GC12M048965	19.91
788	POLK	DNA Polymerase Kappa	41	GC05P075511	19.9
789	CDX1	Caudal Type Homeobox 1	36	GC05P150133	19.9
790	AGBL5	ATP/GTP Binding Protein Like 5	39	GC02P027016	19.9
791	IGFBP2	Insulin Like Growth Factor Binding Protein 2	43	GC02P216632	19.88
792	MIR206	MicroRNA 206	20	GC06P052144	19.86
793	TFF3	Trefoil Factor 3	41	GC21M042311	19.84
794	PTPN13	Protein Tyrosine Phosphatase Non-Receptor Type 13	43	GC04P086594	19.84
795	TGM2	Transglutaminase 2	48	GC20M038127	19.83
796	HMGA2	High Mobility Group AT-Hook 2	44	GC12P065824	19.81
797	CYP3A5	Cytochrome P450 Family 3 Subfamily A Member 5	47	GC07M099648	19.81
798	TYR	Tyrosinase	47	GC11P089177	19.8
799	ITGB4	Integrin Subunit Beta 4	48	GC17P075721	19.77
800	PDPN	Podoplanin	40	GC01P013583	19.74
801	ERG	ETS Transcription Factor ERG	45	GC21M038367	19.73
802	TUSC3	Tumor Suppressor Candidate 3	41	GC08P015417	19.72
803	SNHG16	Small Nucleolar RNA Host Gene 16	17	GC17P076559	19.71
804	ITGA6	Integrin Subunit Alpha 6	49	GC02P172427	19.68
805	HDAC4	Histone Deacetylase 4	51	GC02M239048	19.67
806	LGALS1	Galectin 1	43	GC22P037675	19.63
807	ASS1	Argininosuccinate Synthase 1	48	GC09P130444	19.62
808	GFAP	Glial Fibrillary Acidic Protein	47	GC17M044905	19.56
809	CEACAM3	CEA Cell Adhesion Molecule 3	40	GC19P041796	19.54
810	VIP	Vasoactive Intestinal Peptide	44	GC06P152750	19.53
811	LASP1	LIM And SH3 Protein 1	42	GC17P038869	19.53
812	FANCD2	FA Complementation Group D2	47	GC03P010026	19.53
813	CYTOR	Cytoskeleton Regulator RNA	17	GC02P087460	19.52
814	CASP2	Caspase 2	49	GC07P144979	19.51
815	PDGFD	Platelet Derived Growth Factor D	44	GC11M103907	19.47
816	TACC1	Transforming Acidic Coiled-Coil Containing Protein 1	40	GC08P038728	19.46
817	BAG1	BAG Cochaperone 1	43	GC09M033245	19.44
818	RECK	Reversion Inducing Cysteine Rich Protein With Kazal Motifs	40	GC09P036036	19.43
819	MYH11	Myosin Heavy Chain 11	45	GC16M015704	19.43
820	DVL1	Dishevelled Segment Polarity Protein 1	47	GC01M001335	19.43
821	NTRK2	Neurotrophic Receptor Tyrosine Kinase 2	53	GC09P084668	19.4
822	MAPK10	Mitogen-Activated Protein Kinase 10	51	GC04M085990	19.39
823	MYB	MYB Proto-Oncogene, Transcription Factor	50	GC06P135180	19.38
824	MAP3K6	Mitogen-Activated Protein Kinase Kinase Kinase 6	44	GC01M027365	19.38
825	FADD	Fas Associated Via Death Domain	47	GC11P070203	19.38
826	MAP2K5	Mitogen-Activated Protein Kinase Kinase 5	46	GC15P072885	19.37
827	SYNE1	Spectrin Repeat Containing Nuclear Envelope Protein 1	41	GC06M152121	19.36
828	DKC1	Dyskerin Pseudouridine Synthase 1	46	GC0XP154762	19.36
829	GSTT1	Glutathione S-Transferase Theta 1	32	GC22Mi00270	19.35
830	CLDN7	Claudin 7	41	GC17M007259	19.35
831	TG	Thyroglobulin	42	GC08P132866	19.33
832	COL18A1	Collagen Type XVIII Alpha 1 Chain	45	GC21P045405	19.33
833	DANCR	Differentiation Antagonizing Non-Protein Coding RNA	21	GC04P052712	19.32
834	H2AX	H2A.X Variant Histone	35	GC11M119097	19.3
835	MECOM	MDS1 And EVI1 Complex Locus	47	GC03M169083	19.29
836	GZMB	Granzyme B	45	GC14M024630	19.29
837	FBN1	Fibrillin 1	45	GC15M048408	19.27
838	SHH	Sonic Hedgehog Signaling Molecule	50	GC07M155799	19.26
839	CDH13	Cadherin 13	42	GC16P082626	19.26
840	RALA	RAS Like Proto-Oncogene A	45	GC07P039622	19.24
841	INSR	Insulin Receptor	54	GC19M007112	19.2
842	PTH	Parathyroid Hormone	47	GC11M013492	19.19
843	PSCA	Prostate Stem Cell Antigen	39	GC08P142670	19.18
844	NTS	Neurotensin	40	GC12P085876	19.11
845	MIR455	MicroRNA 455	18	GC09P114209	19.11
846	IL10RA	Interleukin 10 Receptor Subunit Alpha	45	GC11P117987	19.11
847	EDN3	Endothelin 3	47	GC20P059300	19.09
848	FANCA	FA Complementation Group A	48	GC16M089748	19.08
849	TMEFF2	Transmembrane Protein With EGF Like And Two Follistatin Like Domains 2	39	GC02M191950	19.07
850	PML	PML Nuclear Body Scaffold	45	GC15P073994	19.06
851	MIR92A1	MicroRNA 92a-1	19	GC13P091431	19.06
852	MIR497	MicroRNA 497	17	GC17M007022	19.06
853	PTPA	Protein Phosphatase 2 Phosphatase Activator	35	GC09P129111	19.04
854	AFP	Alpha Fetoprotein	45	GC04P073431	19.03
855	ITGA2	Integrin Subunit Alpha 2	45	GC05P052989	19.02
856	BTNL2	Butyrophilin Like 2	39	GC06M032393	19.02
857	SERPINA1	Serpin Family A Member 1	49	GC14M094376	19.01
858	GPA33	Glycoprotein A33	39	GC01M167052	19.01
859	MXI1	MAX Interactor 1, Dimerization Protein	41	GC10P110208	19
860	XRCC6	X-Ray Repair Cross Complementing 6	45	GC22P041622	18.99
861	APC2	APC Regulator Of WNT Signaling Pathway 2	40	GC19P001494	18.99
862	ALOX12	Arachidonate 12-Lipoxygenase, 12S Type	43	GC17P006995	18.98
863	HOXA11-AS	HOXA11 Antisense RNA	20	GC07P027184	18.96
864	CXCR2	C-X-C Motif Chemokine Receptor 2	48	GC02P218125	18.96
865	PANDAR	Promoter Of CDKN1A Antisense DNA Damage Activated RNA	12	GC06M036673	18.95
866	IKBKG	Inhibitor Of Nuclear Factor Kappa B Kinase Regulatory Subunit Gamma	48	GC0XP154541	18.94
867	MELK	Maternal Embryonic Leucine Zipper Kinase	45	GC09P036572	18.93
868	EPHB6	EPH Receptor B6	44	GC07P144968	18.93
869	DMPK	DM1 Protein Kinase	48	GC19M045769	18.92
870	UROD	Uroporphyrinogen Decarboxylase	45	GC01P045012	18.89
871	CD80	CD80 Molecule	41	GC03M119524	18.84
872	SRD5A2	Steroid 5 Alpha-Reductase 2	43	GC02M031522	18.83
873	PRTN3	Proteinase 3	44	GC19P000840	18.82
874	DUOX2	Dual Oxidase 2	43	GC15M045092	18.82
875	WNT10A	Wnt Family Member 10A	45	GC02P218880	18.81
876	TNFRSF9	TNF Receptor Superfamily Member 9	44	GC01M007915	18.81
877	AFAP1-AS1	AFAP1 Antisense RNA 1	17	GC04P007756	18.81
878	TIAM1	TIAM Rac1 Associated GEF 1	44	GC21M031118	18.8
879	GHRL	Ghrelin And Obestatin Prepropeptide	43	GC03M010285	18.79
880	SOS2	SOS Ras/Rho Guanine Nucleotide Exchange Factor 2	45	GC14M050117	18.78
881	SERPINC1	Serpin Family C Member 1	48	GC01M174153	18.77
882	MIR27B	MicroRNA 27b	21	GC09P095097	18.76
883	KMT2C	Lysine Methyltransferase 2C	41	GC07M152134	18.75
884	AMACR	Alpha-Methylacyl-CoA Racemase	45	GC05M033986	18.75
885	PRKACA	Protein Kinase CAMP-Activated Catalytic Subunit Alpha	51	GC19M014092	18.74
886	MYH9	Myosin Heavy Chain 9	49	GC22M036281	18.71
887	EIF2B2	Eukaryotic Translation Initiation Factor 2B Subunit Beta	44	GC14P075002	18.71
888	ADA	Adenosine Deaminase	51	GC20M044620	18.69
889	CEACAM1	CEA Cell Adhesion Molecule 1	43	GC19M042507	18.66
890	ACVRL1	Activin A Receptor Like Type 1	50	GC12P051906	18.66
891	E2F3	E2F Transcription Factor 3	43	GC06P020402	18.63
892	LHCGR	Luteinizing Hormone/Choriogonadotropin Receptor	47	GC02M048647	18.61
893	TNFRSF10D	TNF Receptor Superfamily Member 10d	43	GC08M023135	18.6
894	CDC73	Cell Division Cycle 73	44	GC01P193121	18.6
895	PSG2	Pregnancy Specific Beta-1-Glycoprotein 2	35	GC19M043064	18.59
896	MIR24-1	MicroRNA 24-1	18	GC09P095086	18.59
897	MIR135A1	MicroRNA 135a-1	20	GC03M052296	18.59
898	REG4	Regenerating Family Member 4	40	GC01M119794	18.58
899	RECQL4	RecQ Like Helicase 4	41	GC08M144512	18.57
900	PROS1	Protein S	47	GC03M093873	18.57
901	XRCC5	X-Ray Repair Cross Complementing 5	44	GC02P216107	18.54
902	TNFSF15	TNF Superfamily Member 15	45	GC09M114784	18.54
903	SNHG1	Small Nucleolar RNA Host Gene 1	21	GC11M063444	18.53
904	WNT16	Wnt Family Member 16	41	GC07P121325	18.51
905	LGR5	Leucine Rich Repeat Containing G Protein-Coupled Receptor 5	43	GC12P071439	18.51
906	CYP24A1	Cytochrome P450 Family 24 Subfamily A Member 1	47	GC20M054153	18.51
907	LIFR	LIF Receptor Subunit Alpha	47	GC05M038475	18.5
908	MAP2K3	Mitogen-Activated Protein Kinase Kinase 3	49	GC17P026749	18.49
909	HLA-DQB1	Major Histocompatibility Complex, Class II, DQ Beta 1	44	GC06M032804	18.49
910	IRF5	Interferon Regulatory Factor 5	48	GC07P128937	18.42
911	SLC29A1	Solute Carrier Family 29 Member 1 (Augustine Blood Group)	48	GC06P044219	18.4
912	BCAR4	Breast Cancer Anti-Estrogen Resistance 4	17	GC16M011819	18.4
913	CDC25C	Cell Division Cycle 25C	48	GC05M138285	18.38
914	FOSL1	FOS Like 1, AP-1 Transcription Factor Subunit	44	GC11M065909	18.37
915	TMEM127	Transmembrane Protein 127	37	GC02M096248	18.36
916	TP53COR1	Tumor Protein P53 Pathway Corepressor 1	8	GC06U903133	18.35
917	SOD1	Superoxide Dismutase 1	51	GC21P031659	18.33
918	MIR184	MicroRNA 184	23	GC15P079209	18.32
919	IL10RB	Interleukin 10 Receptor Subunit Beta	44	GC21P033266	18.32
920	SOX2-OT	SOX2 Overlapping Transcript	21	GC03P180989	18.28
921	DPEP1	Dipeptidase 1	42	GC16P089613	18.26
922	CLDN4	Claudin 4	41	GC07P073799	18.25
923	CALCA	Calcitonin Related Polypeptide Alpha	43	GC11M014945	18.22
924	PTTG1	PTTG1 Regulator Of Sister Chromatid Separation, Securin	43	GC05P160422	18.14
925	RUNX1T1	RUNX1 Partner Transcriptional Co-Repressor 1	39	GC08M091954	18.13
926	MYD88	MYD88 Innate Immune Signal Transduction Adaptor	50	GC03P038179	18.12
927	BCYRN1	Brain Cytoplasmic RNA 1	18	GC02P047331	18.1
928	ATP7A	ATPase Copper Transporting Alpha	45	GC0XP077927	18.07
929	PHLPP1	PH Domain And Leucine Rich Repeat Protein Phosphatase 1	40	GC18P062715	18.06
930	HBEGF	Heparin Binding EGF Like Growth Factor	43	GC05M140332	18.05
931	SULT1A1	Sulfotransferase Family 1A Member 1	43	GC16M028606	18.03
932	KRT13	Keratin 13	43	GC17M041500	18.02
933	TUBB2A	Tubulin Beta 2A Class IIa	45	GC06M003153	18.01
934	GUCY2C	Guanylate Cyclase 2C	45	GC12M014612	17.98
935	CYP1A2	Cytochrome P450 Family 1 Subfamily A Member 2	45	GC15P074748	17.98
936	SAT1	Spermidine/Spermine N1-Acetyltransferase 1	45	GC0XP023784	17.97
937	CSF1	Colony Stimulating Factor 1	43	GC01P109911	17.97
938	NAMPT	Nicotinamide Phosphoribosyltransferase	48	GC07M106248	17.94
939	MUC3A	Mucin 3A, Cell Surface Associated	34	GC07P100949	17.94
940	CALB2	Calbindin 2	40	GC16P071392	17.94
941	PAX5	Paired Box 5	46	GC09M036828	17.92
942	LRP1	LDL Receptor Related Protein 1	47	GC12P057128	17.92
943	LGALS4	Galectin 4	38	GC19M042441	17.92
944	SKP2	S-Phase Kinase Associated Protein 2	44	GC05P036103	17.89
945	MORC2	MORC Family CW-Type Zinc Finger 2	40	GC22M030925	17.87
946	MIR198	MicroRNA 198	16	GC03M120395	17.87
947	IL15	Interleukin 15	40	GC04P141636	17.86
948	TXN	Thioredoxin	45	GC09M110243	17.85
949	FANCF	FA Complementation Group F	42	GC11M022600	17.84
950	TNS4	Tensin 4	38	GC17M040475	17.79
951	BANCR	BRAF-Activated Non-Protein Coding RNA	12	GC09M069296	17.79
952	AGR2	Anterior Gradient 2, Protein Disulphide Isomerase Family Member	40	GC07M016832	17.79
953	LGR6	Leucine Rich Repeat Containing G Protein-Coupled Receptor 6	41	GC01P202193	17.76
954	SCN5A	Sodium Voltage-Gated Channel Alpha Subunit 5	50	GC03M038549	17.75
955	THPO	Thrombopoietin	42	GC03M184371	17.74
956	MIR135B	MicroRNA 135b	19	GC01M205448	17.74
957	SMAD6	SMAD Family Member 6	46	GC15P066702	17.73
958	EHBP1	EH Domain Binding Protein 1	38	GC02P062673	17.73
959	WNT7A	Wnt Family Member 7A	49	GC03M015784	17.71
960	GATA2	GATA Binding Protein 2	47	GC03M128479	17.71
961	MDM4	MDM4 Regulator Of P53	43	GC01P204516	17.69
962	SERPINB2	Serpin Family B Member 2	44	GC18P063871	17.67
963	MIR301A	MicroRNA 301a	18	GC17M059151	17.63
964	CTAG1B	Cancer/Testis Antigen 1B	32	GC0XM154617	17.61
965	STS	Steroid Sulfatase	44	GC0XP007146	17.6
966	MIR130B	MicroRNA 130b	17	GC22P024903	17.6
967	HSP90B1	Heat Shock Protein 90 Beta Family Member 1	45	GC12P103930	17.58
968	HLA-G	Major Histocompatibility Complex, Class I, G	44	GC06P047256	17.57
969	SDCCAG8	SHH Signaling And Ciliogenesis Regulator SDCCAG8	41	GC01P243255	17.56
970	MIR31HG	MIR31 Host Gene	18	GC09M021439	17.56
971	CARTPT	CART Prepropeptide	44	GC05P071719	17.55
972	GATA1	GATA Binding Protein 1	46	GC0XP048786	17.54
973	CCN4	Cellular Communication Network Factor 4	31	GC08P133192	17.53
974	MAP2K7	Mitogen-Activated Protein Kinase Kinase 7	45	GC19P007903	17.52
975	HLA-C	Major Histocompatibility Complex, Class I, C	44	GC06M031272	17.52
976	BID	BH3 Interacting Domain Death Agonist	45	GC22M017734	17.52
977	CHRNA3	Cholinergic Receptor Nicotinic Alpha 3 Subunit	44	GC15M078594	17.51
978	RUNX1	RUNX Family Transcription Factor 1	48	GC21M034787	17.49
979	PHLPP2	PH Domain And Leucine Rich Repeat Protein Phosphatase 2	41	GC16M071637	17.48
980	BLACAT1	Bladder Cancer Associated Transcript 1	14	GC01M205434	17.48
981	WNT9A	Wnt Family Member 9A	41	GC01M227920	17.47
982	KAT5	Lysine Acetyltransferase 5	46	GC11P065711	17.47
983	MPL	MPL Proto-Oncogene, Thrombopoietin Receptor	48	GC01P043337	17.46
984	CLDN1	Claudin 1	47	GC03M190305	17.46
985	BBC3	BCL2 Binding Component 3	41	GC19M047220	17.46
986	GATA4	GATA Binding Protein 4	48	GC08P011676	17.45
987	KMT2A	Lysine Methyltransferase 2A	44	GC11P118436	17.42
988	ZNF217	Zinc Finger Protein 217	39	GC20M053567	17.41
989	SCN10A	Sodium Voltage-Gated Channel Alpha Subunit 10	45	GC03M038713	17.41
990	WNT11	Wnt Family Member 11	45	GC11M076186	17.38
991	NRTN	Neurturin	40	GC19P005805	17.38
992	IKBKB	Inhibitor Of Nuclear Factor Kappa B Kinase Subunit Beta	52	GC08P042271	17.38
993	POU5F1	POU Class 5 Homeobox 1	47	GC06M031184	17.36
994	PTENP1	Phosphatase And Tensin Homolog Pseudogene 1	20	GC09M033673	17.35
995	NCOA3	Nuclear Receptor Coactivator 3	45	GC20P047501	17.33
996	NAB2	NGFI-A Binding Protein 2	40	GC12P057088	17.33
997	SLCO1B3	Solute Carrier Organic Anion Transporter Family Member 1B3	44	GC12P020810	17.3
998	SELE	Selectin E	44	GC01M169722	17.27
999	EIF4EBP1	Eukaryotic Translation Initiation Factor 4E Binding Protein 1	47	GC08P038007	17.25
1000	CD24	CD24 Molecule	33	GC06M106969	17.25
1001	CD19	CD19 Molecule	49	GC16P029083	17.25
1002	CASC8	Cancer Susceptibility 8	15	GC08M127933	17.25
1003	PRMT1	Protein Arginine Methyltransferase 1	48	GC19P049675	17.24
1004	MIR148B	MicroRNA 148b	20	GC12P054337	17.24
1005	SEPTIN9	Septin 9	35	GC17P077282	17.22
1006	PRKCQ	Protein Kinase C Theta	49	GC10M006393	17.22
1007	PIK3R5	Phosphoinositide-3-Kinase Regulatory Subunit 5	45	GC17M008878	17.22
1008	CYP27B1	Cytochrome P450 Family 27 Subfamily B Member 1	47	GC12M057757	17.22
1009	ABCC3	ATP Binding Cassette Subfamily C Member 3	45	GC17P050634	17.22
1010	WRAP53	WD Repeat Containing Antisense To TP53	41	GC17P008049	17.21
1011	SLX4	SLX4 Structure-Specific Endonuclease Subunit	39	GC16M003581	17.2
1012	GHR	Growth Hormone Receptor	47	GC05P042429	17.2
1013	SLC6A4	Solute Carrier Family 6 Member 4	47	GC17M030194	17.19
1014	MIR542	MicroRNA 542	17	GC0XM134630	17.19
1015	GHET1	Gastric Carcinoma Proliferation Enhancing Transcript 1	10	GC07P149026	17.15
1016	CLCA2	Chloride Channel Accessory 2	41	GC01P086424	17.15
1017	HNF1A-AS1	HNF1A Antisense RNA 1	18	GC12M121052	17.14
1018	SFRP2	Secreted Frizzled Related Protein 2	42	GC04M153780	17.12
1019	SCN1A	Sodium Voltage-Gated Channel Alpha Subunit 1	47	GC02M165989	17.11
1020	GATA6	GATA Binding Protein 6	47	GC18P022169	17.1
1021	MUC5B	Mucin 5B, Oligomeric Mucus/Gel-Forming	41	GC11P001244	17.06
1022	NOX1	NADPH Oxidase 1	41	GC0XM100843	17.05
1023	LNCRNA-ATB	Long Noncoding RNA Activated By TGF-Beta	4	GC14P019509	17.05
1024	KRT5	Keratin 5	47	GC12M052514	17.05
1025	STAT6	Signal Transducer And Activator Of Transcription 6	50	GC12M057095	17.03
1026	PLCG1	Phospholipase C Gamma 1	47	GC20P041136	17.03
1027	ETV1	ETS Variant Transcription Factor 1	46	GC07M013891	17.02
1028	PSMA7	Proteasome 20S Subunit Alpha 7	44	GC20M062136	17.01
1029	PMAIP1	Phorbol-12-Myristate-13-Acetate-Induced Protein 1	39	GC18P059899	17.01
1030	UMPS	Uridine Monophosphate Synthetase	45	GC03P124730	17
1031	MIR345	MicroRNA 345	19	GC14P100307	16.99
1032	ITGAM	Integrin Subunit Alpha M	46	GC16P031550	16.97
1033	FZD8	Frizzled Class Receptor 8	43	GC10M035638	16.96
1034	COL1A1	Collagen Type I Alpha 1 Chain	50	GC17M050183	16.95
1035	CDCP1	CUB Domain Containing Protein 1	39	GC03M045082	16.95
1036	MUC7	Mucin 7, Secreted	37	GC04P070430	16.94
1037	MIR33A	MicroRNA 33a	18	GC22P041900	16.94
1038	CLU	Clusterin	46	GC08M027596	16.94
1039	USP28	Ubiquitin Specific Peptidase 28	40	GC11M113797	16.93
1040	MME	Membrane Metalloendopeptidase	50	GC03P155024	16.91
1041	EIF4E	Eukaryotic Translation Initiation Factor 4E	50	GC04M098871	16.91
1042	AIP	Aryl Hydrocarbon Receptor Interacting Protein	44	GC11P067468	16.91
1043	MIRLET7F1	MicroRNA Let-7f-1	18	GC09P094193	16.89
1044	FLNA	Filamin A	49	GC0XM154348	16.87
1045	TDGF1	Teratocarcinoma-Derived Growth Factor 1	41	GC03P046576	16.85
1046	REST	RE1 Silencing Transcription Factor	44	GC04P056907	16.85
1047	SEC23B	SEC23 Homolog B, COPII Coat Complex Component	43	GC20P018507	16.84
1048	RALGDS	Ral Guanine Nucleotide Dissociation Stimulator	41	GC09M133097	16.82
1049	MMP12	Matrix Metallopeptidase 12	44	GC11M102862	16.81
1050	CCBE1	Collagen And Calcium Binding EGF Domains 1	40	GC18M059430	16.8
1051	CHUK	Component Of Inhibitor Of Nuclear Factor Kappa B Kinase Complex	52	GC10M100188	16.78
1052	ALCAM	Activated Leukocyte Cell Adhesion Molecule	42	GC03P105366	16.77
1053	PTPRU	Protein Tyrosine Phosphatase Receptor Type U	41	GC01P029236	16.76
1054	IRGM	Immunity Related GTPase M	38	GC05P150846	16.76
1055	IL1A	Interleukin 1 Alpha	44	GC02M112773	16.73
1056	PAX6	Paired Box 6	47	GC11M031784	16.72
1057	MTHFD1L	Methylenetetrahydrofolate Dehydrogenase (NADP+ Dependent) 1 Like	41	GC06P150865	16.67
1058	DLEC1	DLEC1 Cilia And Flagella Associated Protein	36	GC03P038038	16.66
1059	WNT5B	Wnt Family Member 5B	44	GC12P001529	16.65
1060	ATF3	Activating Transcription Factor 3	44	GC01P212565	16.64
1061	FGF1	Fibroblast Growth Factor 1	48	GC05M142555	16.63
1062	GCNT3	Glucosaminyl (N-Acetyl) Transferase 3, Mucin Type	38	GC15P059594	16.62
1063	CCN2	Cellular Communication Network Factor 2	39	GC06M131948	16.62
1064	IGFBP7	Insulin Like Growth Factor Binding Protein 7	45	GC04M057030	16.61
1065	FGF7	Fibroblast Growth Factor 7	41	GC15P049423	16.6
1066	TLR7	Toll Like Receptor 7	46	GC0XP012867	16.57
1067	CSE1L	Chromosome Segregation 1 Like	40	GC20P049046	16.56
1068	APRT	Adenine Phosphoribosyltransferase	47	GC16M088810	16.55
1069	SCN8A	Sodium Voltage-Gated Channel Alpha Subunit 8	47	GC12P051590	16.54
1070	MIR423	MicroRNA 423	18	GC17P030117	16.52
1071	SCN11A	Sodium Voltage-Gated Channel Alpha Subunit 11	41	GC03M038862	16.51
1072	LAMB3	Laminin Subunit Beta 3	45	GC01M209614	16.51
1073	CCL3	C-C Motif Chemokine Ligand 3	39	GC17M036088	16.5
1074	TINCR	TINCR Ubiquitin Domain Containing	24	GC19M005558	16.48
1075	TUSC7	Tumor Suppressor Candidate 7	16	GC03P116709	16.47
1076	PTP4A1	Protein Tyrosine Phosphatase 4A1	41	GC06P063521	16.47
1077	ITGA5	Integrin Subunit Alpha 5	48	GC12M054396	16.46
1078	ECE1	Endothelin Converting Enzyme 1	47	GC01M021217	16.46
1079	NORAD	Non-Coding RNA Activated By DNA Damage	14	GC20M036054	16.45
1080	F5	Coagulation Factor V	45	GC01M169511	16.44
1081	ECM1	Extracellular Matrix Protein 1	43	GC01P150508	16.44
1082	DDX3X	DEAD-Box Helicase 3 X-Linked	47	GC0XP041333	16.44
1083	SNHG12	Small Nucleolar RNA Host Gene 12	22	GC01M028578	16.43
1084	FZD10	Frizzled Class Receptor 10	44	GC12P130162	16.43
1085	FLNB	Filamin B	45	GC03P058008	16.43
1086	PPARA	Peroxisome Proliferator Activated Receptor Alpha	45	GC22P046150	16.42
1087	PLK4	Polo Like Kinase 4	47	GC04P127880	16.42
1088	PTPN1	Protein Tyrosine Phosphatase Non-Receptor Type 1	51	GC20P050510	16.41
1089	PTGER2	Prostaglandin E Receptor 2	48	GC14P052314	16.4
1090	NNT-AS1	NNT Antisense RNA 1	14	GC05M043603	16.4
1091	FZD3	Frizzled Class Receptor 3	43	GC08P028494	16.39
1092	EDN1	Endothelin 1	47	GC06P012290	16.37
1093	LTA	Lymphotoxin Alpha	42	GC06P047303	16.32
1094	HOXA-AS2	HOXA Cluster Antisense RNA 2	17	GC07P027107	16.3
1095	IL3	Interleukin 3	44	GC05P132060	16.29
1096	WIF1	WNT Inhibitory Factor 1	45	GC12M065050	16.28
1097	MIR625	MicroRNA 625	14	GC14P065471	16.28
1098	HDAC2	Histone Deacetylase 2	51	GC06M113933	16.27
1099	CSK	C-Terminal Src Kinase	48	GC15P074782	16.26
1100	ACTA2	Actin Alpha 2, Smooth Muscle	48	GC10M088935	16.26
1101	PRKCD	Protein Kinase C Delta	53	GC03P053156	16.24
1102	MIR181C	MicroRNA 181c	20	GC19P013876	16.24
1103	AXL	AXL Receptor Tyrosine Kinase	51	GC19P041219	16.24
1104	ATG5	Autophagy Related 5	44	GC06M106045	16.24
1105	TLR1	Toll Like Receptor 1	47	GC04M038797	16.22
1106	STUB1	STIP1 Homology And U-Box Containing Protein 1	45	GC16P001405	16.22
1107	TH	Tyrosine Hydroxylase	51	GC11M002163	16.2
1108	PRNCR1	Prostate Cancer Associated Non-Coding RNA 1	14	GC08P127079	16.19
1109	SNHG20	Small Nucleolar RNA Host Gene 20	17	GC17P077087	16.18
1110	SELP	Selectin P	45	GC01M169558	16.17
1111	DPH1	Diphthamide Biosynthesis 1	40	GC17P002030	16.17
1112	LINC01194	Long Intergenic Non-Protein Coding RNA 1194	17	GC05P012578	16.16
1113	WNT7B	Wnt Family Member 7B	43	GC22M045920	16.14
1114	MIR337	MicroRNA 337	18	GC14P104787	16.14
1115	FGA	Fibrinogen Alpha Chain	47	GC04M154583	16.14
1116	PRKCZ	Protein Kinase C Zeta	48	GC01P002050	16.12
1117	UBE3A	Ubiquitin Protein Ligase E3A	47	GC15M025333	16.11
1118	CCL5	C-C Motif Chemokine Ligand 5	43	GC17M035871	16.11
1119	ACSL5	Acyl-CoA Synthetase Long Chain Family Member 5	42	GC10P112374	16.11
1120	ANXA1	Annexin A1	49	GC09P073151	16.1
1121	CD86	CD86 Molecule	43	GC03P122055	16.09
1122	TPBG	Trophoblast Glycoprotein	39	GC06P082363	16.07
1123	BCR	BCR Activator Of RhoGEF And GTPase	51	GC22P023179	16.07
1124	RABL3	RAB, Member Of RAS Oncogene Family Like 3	32	GC03M120686	16.05
1125	MIR30D	MicroRNA 30d	17	GC08M134804	16.04
1126	CEP57	Centrosomal Protein 57	41	GC11P095789	16.04
1127	BSG	Basigin (Ok Blood Group)	44	GC19P000571	16.04
1128	SDHAF2	Succinate Dehydrogenase Complex Assembly Factor 2	41	GC11P061430	16.02
1129	PTPRC	Protein Tyrosine Phosphatase Receptor Type C	51	GC01P198607	16.02
1130	ENPP7	Ectonucleotide Pyrophosphatase/Phosphodiesterase 7	38	GC17P079730	16.02
1131	CSMD3	CUB And Sushi Multiple Domains 3	35	GC08M112223	16.02
1132	MIR125B1	MicroRNA 125b-1	21	GC11M122100	16.01
1133	SCN4A	Sodium Voltage-Gated Channel Alpha Subunit 4	44	GC17M063938	16
1134	OPCML	Opioid Binding Protein/Cell Adhesion Molecule Like	41	GC11M132414	16
1135	FZD1	Frizzled Class Receptor 1	45	GC07P091264	16
1136	SCN2A	Sodium Voltage-Gated Channel Alpha Subunit 2	47	GC02P165194	15.99
1137	RPS6KA3	Ribosomal Protein S6 Kinase A3	52	GC0XM020149	15.99
1138	SLC16A7	Solute Carrier Family 16 Member 7	43	GC12P059596	15.96
1139	CBR3-AS1	CBR3 Antisense RNA 1	16	GC21M036131	15.96
1140	APAF1	Apoptotic Peptidase Activating Factor 1	47	GC12P098645	15.93
1141	MTHFD1	Methylenetetrahydrofolate Dehydrogenase, Cyclohydrolase And Formyltetrahydrofolate Synthetase 1	44	GC14P064388	15.88
1142	CACNA1G	Calcium Voltage-Gated Channel Subunit Alpha1 G	48	GC17P050561	15.88
1143	AKAP12	A-Kinase Anchoring Protein 12	40	GC06P151239	15.88
1144	MIR377	MicroRNA 377	17	GC14P104794	15.82
1145	SMO	Smoothened, Frizzled Class Receptor	48	GC07P129463	15.77
1146	MBTPS2	Membrane Bound Transcription Factor Peptidase, Site 2	43	GC0XP021839	15.77
1147	TFE3	Transcription Factor Binding To IGHM Enhancer 3	43	GC0XM049028	15.75
1148	SETBP1	SET Binding Protein 1	40	GC18P044680	15.75
1149	ETV6	ETS Variant Transcription Factor 6	46	GC12P011649	15.75
1150	SNHG5	Small Nucleolar RNA Host Gene 5	19	GC06M085650	15.74
1151	CASP5	Caspase 5	44	GC11M104995	15.74
1152	RRM2	Ribonucleotide Reductase Regulatory Subunit M2	48	GC02P010123	15.71
1153	GPER1	G Protein-Coupled Estrogen Receptor 1	37	GC07P001188	15.69
1154	IDH2	Isocitrate Dehydrogenase (NADP(+)) 2	52	GC15M090083	15.67
1155	TLR10	Toll Like Receptor 10	40	GC04M038773	15.66
1156	NFATC1	Nuclear Factor Of Activated T Cells 1	47	GC18P079395	15.66
1157	ACVR2A	Activin A Receptor Type 2A	45	GC02P147844	15.66
1158	LINC00472	Long Intergenic Non-Protein Coding RNA 472	22	GC06M071344	15.64
1159	MIR490	MicroRNA 490	16	GC07P136903	15.63
1160	SETDB1	SET Domain Bifurcated Histone Lysine Methyltransferase 1	41	GC01P150926	15.6
1161	RAP1A	RAP1A, Member Of RAS Oncogene Family	47	GC01P111542	15.6
1162	QKI	QKI, KH Domain Containing RNA Binding	43	GC06P163414	15.6
1163	MBL2	Mannose Binding Lectin 2	47	GC10M052760	15.6
1164	BUB3	BUB3 Mitotic Checkpoint Protein	47	GC10P123154	15.59
1165	TTR	Transthyretin	49	GC18P031557	15.58
1166	FUT3	Fucosyltransferase 3 (Lewis Blood Group)	43	GC19M005843	15.56
1167	ARRB1	Arrestin Beta 1	43	GC11M075261	15.55
1168	PKD1	Polycystin 1, Transient Receptor Potential Channel Interacting	45	GC16M002348	15.53
1169	MAPRE1	Microtubule Associated Protein RP/EB Family Member 1	44	GC20P032819	15.53
1170	HLTF	Helicase Like Transcription Factor	39	GC03M149030	15.53
1171	COL14A1	Collagen Type XIV Alpha 1 Chain	42	GC08P120062	15.53
1172	MIR103A1	MicroRNA 103a-1	17	GC05M168560	15.52
1173	RALB	RAS Like Proto-Oncogene B	45	GC02P120240	15.51
1174	ZFP36L1	ZFP36 Ring Finger Protein Like 1	43	GC14M068787	15.5
1175	NTN1	Netrin 1	44	GC17P009021	15.5
1176	RNY3	RNA, Ro60-Associated Y3	14	GC07P149006	15.48
1177	RNY1	RNA, Ro60-Associated Y1	15	GC07M148987	15.48
1178	IL2RA	Interleukin 2 Receptor Subunit Alpha	50	GC10M006010	15.48
1179	EVL	Enah/Vasp-Like	38	GC14P099971	15.47
1180	ACHE	Acetylcholinesterase (Cartwright Blood Group)	45	GC07M100889	15.47
1181	LINC00261	Long Intergenic Non-Protein Coding RNA 261	18	GC20M022547	15.46
1182	RASSF2	Ras Association Domain Family Member 2	41	GC20M004780	15.44
1183	POT1	Protection Of Telomeres 1	43	GC07M124822	15.44
1184	MVP	Major Vault Protein	39	GC16P030094	15.44
1185	ABCB5	ATP Binding Cassette Subfamily B Member 5	42	GC07P020615	15.44
1186	MYOD1	Myogenic Differentiation 1	46	GC11P017741	15.41
1187	DUXAP9	Double Homeobox A Pseudogene 9	8	GC14P019474	15.41
1188	CLCA1	Chloride Channel Accessory 1	40	GC01P086468	15.39
1189	PAX8	Paired Box 8	46	GC02M113215	15.36
1190	MSLN	Mesothelin	40	GC16P001407	15.34
1191	ALDOA	Aldolase, Fructose-Bisphosphate A	48	GC16P030064	15.32
1192	AGR3	Anterior Gradient 3, Protein Disulphide Isomerase Family Member	37	GC07M016854	15.32
1193	ZFP36L2	ZFP36 Ring Finger Protein Like 2	37	GC02M043184	15.31
1194	RHOBTB2	Rho Related BTB Domain Containing 2	40	GC08P022987	15.31
1195	CYP2C9	Cytochrome P450 Family 2 Subfamily C Member 9	48	GC10P094938	15.28
1196	LMNA	Lamin A/C	47	GC01P156082	15.26
1197	EIF4G1	Eukaryotic Translation Initiation Factor 4 Gamma 1	45	GC03P184314	15.24
1198	POSTN	Periostin	43	GC13M037562	15.23
1199	INAVA	Innate Immunity Activator	28	GC01P200892	15.23
1200	MNX1-AS1	MNX1 Antisense RNA 1 (Head To Head)	16	GC07P157010	15.21
1201	HSPA8	Heat Shock Protein Family A (Hsp70) Member 8	47	GC11M123057	15.21
1202	G6PD	Glucose-6-Phosphate Dehydrogenase	50	GC0XM154531	15.21
1203	FUT4	Fucosyltransferase 4	36	GC11P094544	15.21
1204	NR0B2	Nuclear Receptor Subfamily 0 Group B Member 2	43	GC01M026922	15.2
1205	TPMT	Thiopurine S-Methyltransferase	47	GC06M018128	15.19
1206	TAGLN	Transgelin	43	GC11P117199	15.19
1207	ING1	Inhibitor Of Growth Family Member 1	43	GC13P110712	15.19
1208	LCN2	Lipocalin 2	43	GC09P128149	15.18
1209	GNRH1	Gonadotropin Releasing Hormone 1	41	GC08M025419	15.17
1210	CCL11	C-C Motif Chemokine Ligand 11	43	GC17P034285	15.15
1211	PLCB1	Phospholipase C Beta 1	48	GC20P008061	15.14
1212	AURKB	Aurora Kinase B	48	GC17M008864	15.14
1213	RPL6	Ribosomal Protein L6	39	GC12M112320	15.12
1214	SCG5	Secretogranin V	38	GC15P032641	15.11
1215	ATAD2	ATPase Family AAA Domain Containing 2	39	GC08M123319	15.11
1216	CD248	CD248 Molecule	39	GC11M066314	15.09
1217	GPX2	Glutathione Peroxidase 2	44	GC14M064939	15.08
1218	FCGR3A	Fc Fragment Of IgG Receptor IIIa	44	GC01M161541	15.08
1219	ZEB1-AS1	ZEB1 Antisense RNA 1	16	GC10M031166	15.06
1220	YBX1	Y-Box Binding Protein 1	39	GC01P042682	15.06
1221	MIR675	MicroRNA 675	17	GC11M001997	15.05
1222	PTK2B	Protein Tyrosine Kinase 2 Beta	49	GC08P027311	15.04
1223	MUC17	Mucin 17, Cell Surface Associated	35	GC07P101020	15.03
1224	LCK	LCK Proto-Oncogene, Src Family Tyrosine Kinase	52	GC01P032251	15.03
1225	SPARC	Secreted Protein Acidic And Cysteine Rich	50	GC05M151639	14.97
1226	MIR339	MicroRNA 339	19	GC07M001022	14.97
1227	FLNC	Filamin C	44	GC07P128830	14.97
1228	TLR8	Toll Like Receptor 8	47	GC0XP012924	14.96
1229	TLR6	Toll Like Receptor 6	44	GC04M038828	14.96
1230	LINC00858	Long Intergenic Non-Protein Coding RNA 858	14	GC10P084279	14.95
1231	CSF1R	Colony Stimulating Factor 1 Receptor	52	GC05M150053	14.95
1232	SRSF6	Serine And Arginine Rich Splicing Factor 6	39	GC20P043457	14.93
1233	RAD21	RAD21 Cohesin Complex Component	45	GC08M116846	14.93
1234	BRD4	Bromodomain Containing 4	44	GC19M015236	14.93
1235	FEZF1-AS1	FEZF1 Antisense RNA 1	15	GC07P122303	14.92
1236	H3-3A	H3.3 Histone A	34	GC01P226062	14.91
1237	MBD4	Methyl-CpG Binding Domain 4, DNA Glycosylase	42	GC03M129430	14.9
1238	MAGEA1	MAGE Family Member A1	37	GC0XP153179	14.89
1239	ANPEP	Alanyl Aminopeptidase, Membrane	48	GC15M089784	14.89
1240	SCN1B	Sodium Voltage-Gated Channel Beta Subunit 1	44	GC19P035030	14.87
1241	KCNQ1	Potassium Voltage-Gated Channel Subfamily Q Member 1	49	GC11P002444	14.86
1242	BTK	Bruton Tyrosine Kinase	53	GC0XM101349	14.85
1243	ADORA3	Adenosine A3 Receptor	45	GC01M111499	14.85
1244	RXRA	Retinoid X Receptor Alpha	49	GC09P134317	14.84
1245	ROCK1	Rho Associated Coiled-Coil Containing Protein Kinase 1	50	GC18M020946	14.83
1246	NLRP3	NLR Family Pyrin Domain Containing 3	47	GC01P247415	14.83
1247	HTR2A	5-Hydroxytryptamine Receptor 2A	47	GC13M046831	14.83
1248	HPSE	Heparanase	44	GC04M083292	14.83
1249	UBE2T	Ubiquitin Conjugating Enzyme E2 T	43	GC01M202300	14.82
1250	ANTXR1	ANTXR Cell Adhesion Molecule 1	46	GC02P068977	14.8
1251	CCK	Cholecystokinin	41	GC03M042274	14.79
1252	ADORA1	Adenosine A1 Receptor	47	GC01P203090	14.78
1253	TNFSF11	TNF Superfamily Member 11	47	GC13P042562	14.77
1254	NCR1	Natural Cytotoxicity Triggering Receptor 1	37	GC19P054906	14.77
1255	FKBP5	FKBP Prolyl Isomerase 5	45	GC06M042217	14.76
1256	MYBPC3	Myosin Binding Protein C3	46	GC11M061124	14.74
1257	IL4R	Interleukin 4 Receptor	47	GC16P027325	14.74
1258	FUT2	Fucosyltransferase 2	44	GC19P048695	14.74
1259	CLDN3	Claudin 3	40	GC07M073768	14.74
1260	BMPR2	Bone Morphogenetic Protein Receptor Type 2	50	GC02P202376	14.72
1261	AFAP1	Actin Filament Associated Protein 1	39	GC04M007758	14.72
1262	TJP1	Tight Junction Protein 1	43	GC15M029699	14.71
1263	POLE2	DNA Polymerase Epsilon 2, Accessory Subunit	42	GC14M049643	14.68
1264	HSD17B1	Hydroxysteroid 17-Beta Dehydrogenase 1	43	GC17P042548	14.68
1265	TRPS1	Transcriptional Repressor GATA Binding 1	45	GC08M115408	14.66
1266	FOXF1	Forkhead Box F1	41	GC16P086510	14.65
1267	SELL	Selectin L	42	GC01M169690	14.64
1268	PEPD	Peptidase D	45	GC19M033386	14.64
1269	RAD51B	RAD51 Paralog B	37	GC14P067819	14.63
1270	CISH	Cytokine Inducible SH2 Containing Protein	44	GC03M050618	14.63
1271	NR1H2	Nuclear Receptor Subfamily 1 Group H Member 2	48	GC19P050329	14.62
1272	XBP1	X-Box Binding Protein 1	45	GC22M028794	14.61
1273	ANGPT2	Angiopoietin 2	44	GC08M006499	14.6
1274	SELENBP1	Selenium Binding Protein 1	43	GC01M151364	14.58
1275	ADRB2	Adrenoceptor Beta 2	48	GC05P148825	14.57
1276	S100A6	S100 Calcium Binding Protein A6	43	GC01M153535	14.56
1277	IL18	Interleukin 18	44	GC11M112143	14.56
1278	EIF5A2	Eukaryotic Translation Initiation Factor 5A2	40	GC03M170888	14.56
1279	ZNF148	Zinc Finger Protein 148	40	GC03M125225	14.55
1280	MAK	Male Germ Cell Associated Kinase	43	GC06M010762	14.54
1281	AGO2	Argonaute RISC Catalytic Component 2	39	GC08M140522	14.54
1282	NR3C1	Nuclear Receptor Subfamily 3 Group C Member 1	50	GC05M143277	14.53
1283	SNHG6	Small Nucleolar RNA Host Gene 6	16	GC08M066921	14.51
1284	GDF2	Growth Differentiation Factor 2	42	GC10P047322	14.51
1285	LINC01133	Long Intergenic Non-Protein Coding RNA 1133	14	GC01P159933	14.5
1286	AMHR2	Anti-Mullerian Hormone Receptor Type 2	45	GC12P053423	14.5
1287	LINC00460	Long Intergenic Non-Protein Coding RNA 460	16	GC13P106376	14.49
1288	AHI1	Abelson Helper Integration Site 1	41	GC06M135283	14.49
1289	DCLK1	Doublecortin Like Kinase 1	43	GC13M035768	14.47
1290	S100B	S100 Calcium Binding Protein B	45	GC21M047431	14.46
1291	PYY	Peptide YY	42	GC17M043952	14.46
1292	IL7R	Interleukin 7 Receptor	47	GC05P035852	14.42
1293	BCL6	BCL6 Transcription Repressor	45	GC03M187721	14.42
1294	PTPRG	Protein Tyrosine Phosphatase Receptor Type G	41	GC03P061522	14.38
1295	TNFAIP3	TNF Alpha Induced Protein 3	48	GC06P137866	14.37
1296	MIR186	MicroRNA 186	18	GC01M071067	14.36
1297	HPC3	Prostate Cancer, Hereditary, 3	3	GC20U900275	14.36
1298	ATP7B	ATPase Copper Transporting Beta	47	GC13M051930	14.36
1299	SPDEF	SAM Pointed Domain Containing ETS Transcription Factor	39	GC06M042210	14.35
1300	SERPINB3	Serpin Family B Member 3	42	GC18M063655	14.35
1301	SOCS3	Suppressor Of Cytokine Signaling 3	44	GC17M078356	14.34
1302	FPGS	Folylpolyglutamate Synthase	43	GC09P127794	14.34
1303	CTTN	Cortactin	43	GC11P070398	14.34
1304	CHI3L1	Chitinase 3 Like 1	43	GC01M203148	14.34
1305	SF3A1	Splicing Factor 3a Subunit 1	39	GC22M030331	14.29
1306	NPTN-IT1	NPTN Intronic Transcript 1	12	GC15M073566	14.29
1307	FAT4	FAT Atypical Cadherin 4	40	GC04P125315	14.27
1308	CCNG1	Cyclin G1	42	GC05P163438	14.26
1309	HMGA1	High Mobility Group AT-Hook 1	46	GC06P047417	14.25
1310	ADAM9	ADAM Metallopeptidase Domain 9	47	GC08P038996	14.25
1311	SLIT2	Slit Guidance Ligand 2	45	GC04P020287	14.24
1312	ST6GAL1	ST6 Beta-Galactoside Alpha-2,6-Sialyltransferase 1	43	GC03P186930	14.21
1313	DPP4	Dipeptidyl Peptidase 4	50	GC02M161992	14.21
1314	STMN1	Stathmin 1	44	GC01M025884	14.18
1315	SFTPC	Surfactant Protein C	43	GC08P022156	14.18
1316	SCN3B	Sodium Voltage-Gated Channel Beta Subunit 3	44	GC11M123629	14.18
1317	PAEP	Progestagen Associated Endometrial Protein	39	GC09P135561	14.18
1318	MUC20	Mucin 20, Cell Surface Associated	37	GC03P195720	14.16
1319	CTAG2	Cancer/Testis Antigen 2	33	GC0XM154651	14.16
1320	NANOG	Nanog Homeobox	39	GC12P007787	14.15
1321	SPINK5	Serine Peptidase Inhibitor Kazal Type 5	41	GC05P148025	14.14
1322	RPL15	Ribosomal Protein L15	44	GC03P023960	14.14
1323	GGT1	Gamma-Glutamyltransferase 1	46	GC22P024927	14.14
1324	S100A8	S100 Calcium Binding Protein A8	42	GC01M153391	14.13
1325	GJB2	Gap Junction Protein Beta 2	47	GC13M020187	14.13
1326	EPO	Erythropoietin	41	GC07P100720	14.13
1327	HOXB8	Homeobox B8	36	GC17M048611	14.11
1328	FZD5	Frizzled Class Receptor 5	47	GC02M207762	14.11
1329	FOXG1	Forkhead Box G1	43	GC14P028766	14.11
1330	SCN2B	Sodium Voltage-Gated Channel Beta Subunit 2	43	GC11M118163	14.1
1331	GSDME	Gasdermin E	31	GC07M024699	14.09
1332	USF3	Upstream Transcription Factor Family Member 3	26	GC03M113649	14.08
1333	DACOR1	DNMT1-Associated Colon Cancer Repressed LncRNA 1	6	GC15U902209	14.08
1334	ADGRV1	Adhesion G Protein-Coupled Receptor V1	35	GC05P090529	14.07
1335	OTOP2	Otopetrin 2	31	GC17P074924	14.06
1336	DEAF1	DEAF1 Transcription Factor	40	GC11M000644	14.06
1337	MMP13	Matrix Metallopeptidase 13	50	GC11M102942	14.05
1338	PRL	Prolactin	44	GC06M022230	14.04
1339	MIR422A	MicroRNA 422a	16	GC15M063870	14.04
1340	BCOR	BCL6 Corepressor	41	GC0XM040049	14.03
1341	SNCA	Synuclein Alpha	50	GC04M089724	14.01
1342	SLC11A1	Solute Carrier Family 11 Member 1	47	GC02P218382	14
1343	MIR449A	MicroRNA 449a	20	GC05M055171	14
1344	COL3A1	Collagen Type III Alpha 1 Chain	47	GC02P188974	13.98
1345	DMBT1	Deleted In Malignant Brain Tumors 1	40	GC10P122560	13.96
1346	TFDP1	Transcription Factor Dp-1	44	GC13P113584	13.95
1347	SATB2	SATB Homeobox 2	44	GC02M199269	13.95
1348	PCAP	Predisposing For Prostate Cancer	4	GC01U990208	13.95
1349	DMD	Dystrophin	46	GC0XM031047	13.95
1350	TMEM238L	Transmembrane Protein 238 Like	14	GC17M010795	13.94
1351	SHBG	Sex Hormone Binding Globulin	40	GC17P007613	13.94
1352	PTPRH	Protein Tyrosine Phosphatase Receptor Type H	40	GC19M055181	13.94
1353	TNFRSF6B	TNF Receptor Superfamily Member 6b	43	GC20P063696	13.92
1354	HPC4	Prostate Cancer, Hereditary, 4	2	GC07U901751	13.92
1355	H4-16	H4 Histone 16	33	GC12M014768	13.92
1356	GUCA2A	Guanylate Cyclase Activator 2A	37	GC01M042162	13.92
1357	TSG101	Tumor Susceptibility 101	43	GC11M018468	13.91
1358	PRRT2	Proline Rich Transmembrane Protein 2	39	GC16P029811	13.91
1359	SNCG	Synuclein Gamma	42	GC10P086957	13.9
1360	CDC25A	Cell Division Cycle 25A	47	GC03M048173	13.89
1361	HP	Haptoglobin	44	GC16P072089	13.88
1362	CCNE2	Cyclin E2	41	GC08M094879	13.88
1363	NUAK1	NUAK Family Kinase 1	43	GC12M106063	13.86
1364	NGFR	Nerve Growth Factor Receptor	45	GC17P049495	13.85
1365	MIR590	MicroRNA 590	18	GC07P074191	13.83
1366	KLK10	Kallikrein Related Peptidase 10	40	GC19M051012	13.83
1367	PTPN22	Protein Tyrosine Phosphatase Non-Receptor Type 22	46	GC01M113813	13.82
1368	GCLC	Glutamate-Cysteine Ligase Catalytic Subunit	43	GC06M053497	13.81
1369	FURIN	Furin, Paired Basic Amino Acid Cleaving Enzyme	46	GC15P090868	13.81
1370	MIR129-2	MicroRNA 129-2	18	GC11P043640	13.8
1371	FSHR	Follicle Stimulating Hormone Receptor	49	GC02M048953	13.8
1372	KCNA2	Potassium Voltage-Gated Channel Subfamily A Member 2	45	GC01M110519	13.79
1373	TF	Transferrin	49	GC03P133666	13.78
1374	HPC14	Prostate Cancer, Hereditary, 14	2	GC11U901301	13.78
1375	DNAJC6	DnaJ Heat Shock Protein Family (Hsp40) Member C6	43	GC01P065248	13.78
1376	PAK1	P21 (RAC1) Activated Kinase 1	47	GC11M077321	13.76
1377	MIR370	MicroRNA 370	20	GC14P104575	13.76
1378	MIF	Macrophage Migration Inhibitory Factor	49	GC22P023894	13.74
1379	HPC10	Prostate Cancer, Hereditary, 10	2	GC08U901117	13.74
1380	HIF1A-AS1	HIF1A Antisense RNA 1	15	GC14M061681	13.74
1381	TAC1	Tachykinin Precursor 1	43	GC07P097731	13.73
1382	HPC6	Prostate Cancer, Susceptibility To	2	GC22U900503	13.71
1383	HPC5	Prostate Cancer, Hereditary, 5	2	GC03U900622	13.7
1384	LLGL1	LLGL Scribble Cell Polarity Complex Component 1	39	GC17P018225	13.68
1385	CSF3R	Colony Stimulating Factor 3 Receptor	47	GC01M036466	13.68
1386	DLK1	Delta Like Non-Canonical Notch Ligand 1	44	GC14P104663	13.67
1387	HPC7	Prostate Cancer, Hereditary, 7	2	GC15U901009	13.66
1388	ACP3	Acid Phosphatase 3	35	GC03P132319	13.65
1389	ANGPT1	Angiopoietin 1	45	GC08M107246	13.63
1390	PSEN1	Presenilin 1	52	GC14P073136	13.62
1391	CHSY1	Chondroitin Sulfate Synthase 1	43	GC15M101175	13.62
1392	PTGES2	Prostaglandin E Synthase 2	43	GC09M128120	13.61
1393	DPP10-AS1	DPP10 Antisense RNA 1	14	GC02M115130	13.61
1394	CHAT	Choline O-Acetyltransferase	47	GC10P049609	13.61
1395	HPC15	Prostate Cancer, Hereditary, 15	2	GC19U901018	13.6
1396	BCHE	Butyrylcholinesterase	48	GC03M165772	13.59
1397	MST1R	Macrophage Stimulating 1 Receptor	48	GC03M049958	13.58
1398	EBAG9	Estrogen Receptor Binding Site Associated Antigen 9	38	GC08P109536	13.58
1399	MAGEA3	MAGE Family Member A3	36	GC0XP152698	13.56
1400	KRT10	Keratin 10	42	GC17M040818	13.55
1401	MIR574	MicroRNA 574	18	GC04P038872	13.53
1402	F2R	Coagulation Factor II Thrombin Receptor	46	GC05P076716	13.5
1403	ENO1	Enolase 1	47	GC01M008861	13.5
1404	PCA3	Prostate Cancer Associated 3	22	GC09P076691	13.49
1405	EPHB4	EPH Receptor B4	52	GC07M100803	13.47
1406	DUXAP10	Double Homeobox A Pseudogene 10	10	GC14M019294	13.47
1407	TFRC	Transferrin Receptor	48	GC03M196027	13.46
1408	HSPA1A	Heat Shock Protein Family A (Hsp70) Member 1A	43	GC06P047326	13.46
1409	MIR95	MicroRNA 95	16	GC04M008007	13.45
1410	IL5	Interleukin 5	44	GC05M132541	13.37
1411	DDR2	Discoidin Domain Receptor Tyrosine Kinase 2	51	GC01P162631	13.36
1412	IL24	Interleukin 24	42	GC01P206897	13.35
1413	PON1	Paraoxonase 1	45	GC07M095297	13.34
1414	GPT	Glutamic--Pyruvic Transaminase	41	GC08P144502	13.34
1415	F3	Coagulation Factor III, Tissue Factor	45	GC01M094530	13.31
1416	APOLD1	Apolipoprotein L Domain Containing 1	33	GC12P012725	13.31
1417	TMSB4X	Thymosin Beta 4 X-Linked	40	GC0XP012975	13.3
1418	MCM4	Minichromosome Maintenance Complex Component 4	47	GC08P047965	13.3
1419	UGT1A6	UDP Glucuronosyltransferase Family 1 Member A6	40	GC02P233691	13.29
1420	MIR28	MicroRNA 28	19	GC03P188688	13.28
1421	SLC22A18	Solute Carrier Family 22 Member 18	42	GC11P002899	13.25
1422	KLK6	Kallikrein Related Peptidase 6	42	GC19M050958	13.25
1423	PDGFA	Platelet Derived Growth Factor Subunit A	44	GC07M000497	13.23
1424	KCNB1	Potassium Voltage-Gated Channel Subfamily B Member 1	47	GC20M049293	13.22
1425	RPS20	Ribosomal Protein S20	43	GC08M056067	13.21
1426	MTDH	Metadherin	40	GC08P097643	13.21
1427	B2M	Beta-2-Microglobulin	48	GC15P044711	13.21
1428	GSN	Gelsolin	48	GC09P121201	13.2
1429	CASC11	Cancer Susceptibility 11	15	GC08M127944	13.19
1430	LMOD1	Leiomodin 1	40	GC01M201896	13.18
1431	IL12RB1	Interleukin 12 Receptor Subunit Beta 1	44	GC19M018058	13.18
1432	COL1A2	Collagen Type I Alpha 2 Chain	47	GC07P094394	13.18
1433	KCNK4	Potassium Two Pore Domain Channel Subfamily K Member 4	40	GC11P064292	13.17
1434	FER1L4	Fer-1 Like Family Member 4 (Pseudogene)	22	GC20M035558	13.17
1435	LGALS9	Galectin 9	39	GC17P027629	13.16
1436	GAPLINC	Gastric Adenocarcinoma Associated, Positive CD44 Regulator, Long Intergenic Non-Coding RNA	14	GC18P003467	13.16
1437	TUBB	Tubulin Beta Class I	49	GC06P030720	13.15
1438	MIR495	MicroRNA 495	16	GC14P104815	13.15
1439	MIR346	MicroRNA 346	18	GC10M086264	13.15
1440	GREB1	Growth Regulating Estrogen Receptor Binding 1	36	GC02P011482	13.15
1441	PRODH	Proline Dehydrogenase 1	45	GC22M018912	13.14
1442	CCR3	C-C Motif Chemokine Receptor 3	47	GC03P046227	13.14
1443	ERCC4	ERCC Excision Repair 4, Endonuclease Catalytic Subunit	45	GC16P013920	13.12
1444	MIR134	MicroRNA 134	18	GC14P104777	13.11
1445	MGAT5	Alpha-1,6-Mannosylglycoprotein 6-Beta-N-Acetylglucosaminyltransferase	39	GC02P134119	13.11
1446	NCOR1	Nuclear Receptor Corepressor 1	43	GC17M016029	13.1
1447	GPX1	Glutathione Peroxidase 1	48	GC03M049368	13.1
1448	RPL34-DT	RPL34 Divergent Transcript	16	GC04M108539	13.09
1449	PRDM10	PR/SET Domain 10	34	GC11M129899	13.06
1450	GUCA2B	Guanylate Cyclase Activator 2B	39	GC01P042153	13.06
1451	AGT	Angiotensinogen	49	GC01M230702	13.06
1452	CEBPB	CCAAT Enhancer Binding Protein Beta	43	GC20P050190	13.05
1453	SSTR2	Somatostatin Receptor 2	47	GC17P073165	13.04
1454	HK2	Hexokinase 2	47	GC02P074833	13.04
1455	BIRC2	Baculoviral IAP Repeat Containing 2	45	GC11P102347	13.03
1456	PDPK1	3-Phosphoinositide Dependent Protein Kinase 1	48	GC16P002537	13.02
1457	ECT2	Epithelial Cell Transforming 2	40	GC03P172750	13.02
1458	PSMB7	Proteasome 20S Subunit Beta 7	45	GC09M124353	13.01
1459	ARSB	Arylsulfatase B	44	GC05M078777	13.01
1460	MIR151A	MicroRNA 151a	17	GC08M140733	13
1461	CXCL10	C-X-C Motif Chemokine Ligand 10	44	GC04M076021	12.98
1462	HLA-DQA1	Major Histocompatibility Complex, Class II, DQ Alpha 1	42	GC06P047340	12.96
1463	FLI1	Fli-1 Proto-Oncogene, ETS Transcription Factor	49	GC11P128686	12.96
1464	TK1	Thymidine Kinase 1	46	GC17M078175	12.95
1465	RETN	Resistin	43	GC19P007669	12.95
1466	TRPM8	Transient Receptor Potential Cation Channel Subfamily M Member 8	43	GC02P233917	12.94
1467	PRF1	Perforin 1	45	GC10M070597	12.94
1468	NES	Nestin	39	GC01M156668	12.94
1469	MEFV	MEFV Innate Immuity Regulator, Pyrin	43	GC16M003281	12.93
1470	TP53TG1	TP53 Target 1	22	GC07M087325	12.92
1471	RPS27	Ribosomal Protein S27	41	GC01P153991	12.92
1472	IL1R1	Interleukin 1 Receptor Type 1	45	GC02P102136	12.91
1473	CUL1	Cullin 1	44	GC07P148697	12.89
1474	MLANA	Melan-A	39	GC09P005846	12.88
1475	KDM1A	Lysine Demethylase 1A	47	GC01P023019	12.87
1476	MIR521-1	MicroRNA 521-1	17	GC19P053748	12.86
1477	AIFM1	Apoptosis Inducing Factor Mitochondria Associated 1	49	GC0XM130129	12.86
1478	BACE1-AS	BACE1 Antisense RNA	13	GC11P117304	12.85
1479	MTAP	Methylthioadenosine Phosphorylase	47	GC09P021792	12.84
1480	GCG	Glucagon	41	GC02M162142	12.84
1481	MED12	Mediator Complex Subunit 12	44	GC0XP071118	12.82
1482	HOTAIRM1	HOXA Transcript Antisense RNA, Myeloid-Specific 1	18	GC07P027095	12.82
1483	S100A2	S100 Calcium Binding Protein A2	40	GC01M153561	12.81
1484	FGF23	Fibroblast Growth Factor 23	45	GC12M004368	12.8
1485	FAM83H-AS1	FAM83H Antisense RNA 1 (Head To Head)	8	GC00U936901	12.79
1486	REEP5	Receptor Accessory Protein 5	39	GC05M112876	12.78
1487	MECP2	Methyl-CpG Binding Protein 2	45	GC0XM154021	12.77
1488	CFH	Complement Factor H	45	GC01P196621	12.77
1489	THBS4	Thrombospondin 4	43	GC05P079991	12.75
1490	UCHL1	Ubiquitin C-Terminal Hydrolase L1	51	GC04P041256	12.73
1491	MIR7-3	MicroRNA 7-3	17	GC19P004770	12.73
1492	HEIH	Hepatocellular Carcinoma Up-Regulated EZH2-Associated Long Non-Coding RNA	14	GC05M180826	12.73
1493	SLC22A4	Solute Carrier Family 22 Member 4	43	GC05P132294	12.72
1494	MIR432	MicroRNA 432	17	GC14P104581	12.71
1495	SPINT1	Serine Peptidase Inhibitor, Kunitz Type 1	40	GC15P040844	12.68
1496	FGF3	Fibroblast Growth Factor 3	44	GC11M069811	12.68
1497	DDX53	DEAD-Box Helicase 53	35	GC0XP022999	12.66
1498	FERMT1	Fermitin Family Member 1	41	GC20M006074	12.65
1499	CXCR1	C-X-C Motif Chemokine Receptor 1	43	GC02M218162	12.65
1500	STAT4	Signal Transducer And Activator Of Transcription 4	45	GC02M191029	12.64
1501	PIGR	Polymeric Immunoglobulin Receptor	41	GC01M206928	12.61
1502	YES1	YES Proto-Oncogene 1, Src Family Tyrosine Kinase	48	GC18M000721	12.57
1503	MIR26B	MicroRNA 26b	21	GC02P218402	12.57
1504	TMPRSS2	Transmembrane Serine Protease 2	44	GC21M041464	12.56
1505	NCRUPAR	Non-Protein Coding RNA, Upstream Of F2R/PAR1	12	GC05P076711	12.56
1506	LYVE1	Lymphatic Vessel Endothelial Hyaluronan Receptor 1	41	GC11M010653	12.55
1507	TTK	TTK Protein Kinase	46	GC06P080003	12.51
1508	GALT	Galactose-1-Phosphate Uridylyltransferase	47	GC09P034860	12.5
1509	PDX1	Pancreatic And Duodenal Homeobox 1	47	GC13P027921	12.49
1510	WAS	WASP Actin Nucleation Promoting Factor	48	GC0XP048676	12.48
1511	MCM2	Minichromosome Maintenance Complex Component 2	47	GC03P127598	12.48
1512	MFN2	Mitofusin 2	48	GC01P011980	12.46
1513	ARID1B	AT-Rich Interaction Domain 1B	44	GC06P156777	12.46
1514	MUCL1	Mucin Like 1	33	GC12P054830	12.45
1515	LBR	Lamin B Receptor	47	GC01M225401	12.45
1516	CHKA	Choline Kinase Alpha	41	GC11M068052	12.45
1517	TUSC8	Tumor Suppressor Candidate 8	12	GC13M044400	12.44
1518	SRGAP1	SLIT-ROBO Rho GTPase Activating Protein 1	42	GC12P063844	12.43
1519	SLC22A5	Solute Carrier Family 22 Member 5	46	GC05P132369	12.43
1520	FTX	FTX Transcript, XIST Regulator	18	GC0XM073946	12.43
1521	GHRH	Growth Hormone Releasing Hormone	40	GC20M037251	12.42
1522	STAT5A	Signal Transducer And Activator Of Transcription 5A	45	GC17P042287	12.41
1523	PIP	Prolactin Induced Protein	37	GC07P143132	12.41
1524	MIR30C1	MicroRNA 30c-1	21	GC01P040757	12.4
1525	OLFM4	Olfactomedin 4	37	GC13P053028	12.35
1526	CLMAT3	Colorectal Liver Metastasis Associated Transcript 3	12	GC05P151677	12.35
1527	PPP2R1A	Protein Phosphatase 2 Scaffold Subunit Aalpha	47	GC19P052189	12.34
1528	FGF19	Fibroblast Growth Factor 19	44	GC11M069699	12.34
1529	ALPP	Alkaline Phosphatase, Placental	46	GC02P232378	12.33
1530	MIR101-1	MicroRNA 101-1	18	GC01M065058	12.32
1531	ENSG00000278769		4	GC15P042724	12.32
1532	FGF4	Fibroblast Growth Factor 4	44	GC11M069762	12.31
1533	ERCC5	ERCC Excision Repair 5, Endonuclease	45	GC13P102808	12.31
1534	CEBPA	CCAAT Enhancer Binding Protein Alpha	47	GC19M033299	12.31
1535	TRPV1	Transient Receptor Potential Cation Channel Subfamily V Member 1	46	GC17M003565	12.3
1536	MIR454	MicroRNA 454	18	GC17M059137	12.3
1537	FCGR2A	Fc Fragment Of IgG Receptor IIa	45	GC01P161505	12.3
1538	DNAAF2	Dynein Axonemal Assembly Factor 2	37	GC14M049625	12.29
1539	ATP12A	ATPase H+/K+ Transporting Non-Gastric Alpha2 Subunit	43	GC13P024680	12.29
1540	FBXO11	F-Box Protein 11	42	GC02M047789	12.28
1541	TNFRSF10C	TNF Receptor Superfamily Member 10c	39	GC08P023102	12.26
1542	S100A9	S100 Calcium Binding Protein A9	43	GC01P153357	12.25
1543	CCR5	C-C Motif Chemokine Receptor 5	46	GC03P046383	12.25
1544	CASC19	Cancer Susceptibility 19	14	GC08M127932	12.25
1545	COL17A1	Collagen Type XVII Alpha 1 Chain	43	GC10M104031	12.24
1546	ADAMTS13	ADAM Metallopeptidase With Thrombospondin Type 1 Motif 13	45	GC09P133414	12.24
1547	SULF1	Sulfatase 1	41	GC08P069466	12.23
1548	DCK	Deoxycytidine Kinase	45	GC04P070992	12.22
1549	VTN	Vitronectin	44	GC17M029955	12.21
1550	SGO1	Shugoshin 1	34	GC03M020159	12.21
1551	LINC00673	Long Intergenic Non-Protein Coding RNA 673	16	GC17M072290	12.2
1552	NRP2	Neuropilin 2	43	GC02P205681	12.18
1553	LAMC1-AS1	LAMC1 Antisense RNA 1	10	GC01M183138	12.18
1554	RPSA	Ribosomal Protein SA	44	GC03P039406	12.17
1555	HSPD1	Heat Shock Protein Family D (Hsp60) Member 1	47	GC02M197486	12.17
1556	PAX7	Paired Box 7	44	GC01P018631	12.15
1557	EPAS1	Endothelial PAS Domain Protein 1	48	GC02P046293	12.15
1558	OVCAS1	Ovarian Cancer, Epithelial, Susceptibility To	2	GC03U900587	12.14
1559	GLA	Galactosidase Alpha	48	GC0XM101393	12.14
1560	MST1	Macrophage Stimulating 1	44	GC03M049683	12.11
1561	RPS14	Ribosomal Protein S14	44	GC05M150443	12.1
1562	FILIP1L	Filamin A Interacting Protein 1 Like	35	GC03M099830	12.09
1563	FABP4	Fatty Acid Binding Protein 4	44	GC08M081478	12.09
1564	TIMELESS	Timeless Circadian Regulator	39	GC12M056416	12.08
1565	DNAH1	Dynein Axonemal Heavy Chain 1	37	GC03P052350	12.08
1566	IFNGR1	Interferon Gamma Receptor 1	50	GC06M137197	12.07
1567	CFI	Complement Factor I	46	GC04M109740	12.07
1568	NPY	Neuropeptide Y	45	GC07P024290	12.06
1569	TYRP1	Tyrosinase Related Protein 1	46	GC09P012683	12.02
1570	AIMP2	Aminoacyl TRNA Synthetase Complex Interacting Multifunctional Protein 2	41	GC07P006016	12.02
1571	NTF3	Neurotrophin 3	43	GC12P005432	12.01
1572	CCN1	Cellular Communication Network Factor 1	31	GC01P085581	12.01
1573	ARG1	Arginase 1	50	GC06P131473	12.01
1574	PRCC	Proline Rich Mitotic Checkpoint Control Factor	37	GC01P156750	12
1575	HIC1	HIC ZBTB Transcriptional Repressor 1	40	GC17P002054	12
1576	KDM6A	Lysine Demethylase 6A	46	GC0XP044873	11.97
1577	SLC10A2	Solute Carrier Family 10 Member 2	43	GC13M103043	11.96
1578	SNHG15	Small Nucleolar RNA Host Gene 15	18	GC07M044983	11.95
1579	LZTR1	Leucine Zipper Like Transcription Regulator 1	43	GC22P020983	11.95
1580	MIR181B2	MicroRNA 181b-2	19	GC09P124693	11.94
1581	LIF	LIF Interleukin 6 Family Cytokine	43	GC22M030240	11.9
1582	INHA	Inhibin Subunit Alpha	43	GC02P219569	11.9
1583	SEMA3C	Semaphorin 3C	41	GC07M080742	11.89
1584	CD79A	CD79a Molecule	46	GC19P041877	11.89
1585	PSMB8	Proteasome 20S Subunit Beta 8	49	GC06M032840	11.87
1586	MIR376C	MicroRNA 376c	17	GC14P104793	11.86
1587	FOXA1	Forkhead Box A1	43	GC14M037589	11.86
1588	EFNA1	Ephrin A1	43	GC01P155127	11.86
1589	BGLAP	Bone Gamma-Carboxyglutamate Protein	40	GC01P156242	11.86
1590	FBLN1	Fibulin 1	43	GC22P045502	11.8
1591	CASP1	Caspase 1	50	GC11M105025	11.8
1592	RYR1	Ryanodine Receptor 1	47	GC19P038528	11.75
1593	RAB25	RAB25, Member RAS Oncogene Family	39	GC01P156061	11.75
1594	MIR503	MicroRNA 503	17	GC0XM134626	11.75
1595	CDH5	Cadherin 5	47	GC16P066366	11.74
1596	F2RL1	F2R Like Trypsin Receptor 1	45	GC05P076818	11.72
1597	CYBB	Cytochrome B-245 Beta Chain	47	GC0XP037780	11.71
1598	B3GALT5	Beta-1,3-Galactosyltransferase 5	40	GC21P039556	11.71
1599	SMARCE1	SWI/SNF Related, Matrix Associated, Actin Dependent Regulator Of Chromatin, Subfamily E, Member 1	45	GC17M040624	11.7
1600	KIFBP	Kinesin Family Binding Protein	31	GC10P068990	11.7
1601	CD209	CD209 Molecule	43	GC19M007739	11.69
1602	DUSP1	Dual Specificity Phosphatase 1	47	GC05M172768	11.68
1603	RIOX2	Ribosomal Oxygenase 2	31	GC03M097942	11.67
1604	LINC01567	Long Intergenic Non-Protein Coding RNA 1567	14	GC16M024661	11.66
1605	IGFBP5	Insulin Like Growth Factor Binding Protein 5	43	GC02M216672	11.66
1606	AREL1	Apoptosis Resistant E3 Ubiquitin Protein Ligase 1	33	GC14M074653	11.65
1607	DGCR5	DiGeorge Syndrome Critical Region Gene 5	20	GC22P019556	11.64
1608	SLC25A25-AS1	SLC25A25 Antisense RNA 1	14	GC09M128108	11.63
1609	ENTR1	Endosome Associated Trafficking Regulator 1	28	GC09M136403	11.63
1610	CALD1	Caldesmon 1	42	GC07P134744	11.63
1611	RAD52	RAD52 Homolog, DNA Repair Protein	41	GC12M000912	11.61
1612	LEF1-AS1	LEF1 Antisense RNA 1	16	GC04P108167	11.61
1613	FBXL19-AS1	FBXL19 Antisense RNA 1	19	GC16M030932	11.61
1614	NDUFA13	NADH:Ubiquinone Oxidoreductase Subunit A13	44	GC19P019515	11.59
1615	NR1I2	Nuclear Receptor Subfamily 1 Group I Member 2	45	GC03P119780	11.58
1616	PTPRN2	Protein Tyrosine Phosphatase Receptor Type N2	44	GC07M157539	11.57
1617	KLK4	Kallikrein Related Peptidase 4	42	GC19M050907	11.57
1618	IGF2BP3	Insulin Like Growth Factor 2 MRNA Binding Protein 3	41	GC07M023316	11.57
1619	HOXB-AS3	HOXB Cluster Antisense RNA 3	18	GC17P048549	11.57
1620	KMT2D	Lysine Methyltransferase 2D	41	GC12M049018	11.52
1621	ACTG1	Actin Gamma 1	50	GC17M081509	11.52
1622	WFDC2	WAP Four-Disulfide Core Domain 2	38	GC20P045469	11.51
1623	LTBP4	Latent Transforming Growth Factor Beta Binding Protein 4	40	GC19P040592	11.51
1624	PGF	Placental Growth Factor	43	GC14M074941	11.49
1625	CIITA	Class II Major Histocompatibility Complex Transactivator	45	GC16P010879	11.49
1626	PRDM2	PR/SET Domain 2	40	GC01P013702	11.47
1627	ITGB2	Integrin Subunit Beta 2	50	GC21M044885	11.47
1628	MIR657	MicroRNA 657	16	GC17M081125	11.45
1629	FANCL	FA Complementation Group L	45	GC02M058127	11.45
1630	RBP4	Retinol Binding Protein 4	44	GC10M093591	11.44
1631	DRD4	Dopamine Receptor D4	46	GC11P000660	11.44
1632	IGFBP1	Insulin Like Growth Factor Binding Protein 1	43	GC07P046552	11.43
1633	PURPL	P53 Upregulated Regulator Of P53 Levels	11	GC05P027217	11.41
1634	CEMIP	Cell Migration Inducing Hyaluronidase 1	33	GC15P080779	11.41
1635	CR1	Complement C3b/C4b Receptor 1 (Knops Blood Group)	44	GC01P207496	11.4
1636	SNHG17	Small Nucleolar RNA Host Gene 17	17	GC20M038420	11.39
1637	ERCC3	ERCC Excision Repair 3, TFIIH Core Complex Helicase Subunit	47	GC02M127257	11.39
1638	TGM1	Transglutaminase 1	45	GC14M024249	11.38
1639	DAB2IP	DAB2 Interacting Protein	39	GC09P121566	11.38
1640	CAGE1	Cancer Antigen 1	35	GC06M007326	11.38
1641	ABCB11	ATP Binding Cassette Subfamily B Member 11	45	GC02M168922	11.38
1642	USHBP1	USH1 Protein Network Component Harmonin Binding Protein 1	35	GC19M017249	11.37
1643	S100P	S100 Calcium Binding Protein P	40	GC04P006700	11.37
1644	LINC00538	Long Intergenic Non-Protein Coding RNA 538	12	GC01P213924	11.37
1645	TH2LCRR	T Helper Type 2 Locus Control Region Associated RNA	10	GC05M132631	11.36
1646	LINC00659	Long Intergenic Non-Protein Coding RNA 659	14	GC20M062774	11.36
1647	IL12B	Interleukin 12B	44	GC05M159314	11.36
1648	FOXD2-AS1	FOXD2 Adjacent Opposite Strand RNA 1	16	GC01M047432	11.36
1649	SNHG3	Small Nucleolar RNA Host Gene 3	17	GC01P028506	11.35
1650	KLRK1	Killer Cell Lectin Like Receptor K1	40	GC12M013865	11.35
1651	NSD1	Nuclear Receptor Binding SET Domain Protein 1	43	GC05P177134	11.34
1652	FAP	Fibroblast Activation Protein Alpha	42	GC02M162170	11.34
1653	MIR202	MicroRNA 202	17	GC10M133247	11.32
1654	GPR68	G Protein-Coupled Receptor 68	43	GC14M091232	11.32
1655	BMP7	Bone Morphogenetic Protein 7	45	GC20M057168	11.32
1656	NACC1	Nucleus Accumbens Associated 1	40	GC19P013117	11.31
1657	GFRA1	GDNF Family Receptor Alpha 1	44	GC10M116056	11.31
1658	GPRC5D-AS1	GPRC5D And HEBP1 Antisense RNA 1	12	GC12P012928	11.3
1659	SRA1	Steroid Receptor RNA Activator 1	37	GC05M140537	11.29
1660	RIPK1	Receptor Interacting Serine/Threonine Kinase 1	49	GC06P003064	11.29
1661	DLL4	Delta Like Canonical Notch Ligand 4	45	GC15P040929	11.29
1662	CTCF	CCCTC-Binding Factor	46	GC16P067563	11.29
1663	FOXP4-AS1	FOXP4 Antisense RNA 1	14	GC06M041494	11.28
1664	VIM-AS1	VIM Antisense RNA 1	15	GC10M017172	11.27
1665	TET2	Tet Methylcytosine Dioxygenase 2	44	GC04P105145	11.27
1666	BCL3	BCL3 Transcription Coactivator	41	GC19P044747	11.27
1667	AOC4P	Amine Oxidase Copper Containing 4, Pseudogene	10	GC17P042865	11.27
1668	KRT1	Keratin 1	44	GC12M052674	11.26
1669	LAMA2	Laminin Subunit Alpha 2	43	GC06P128863	11.23
1670	KNG1	Kininogen 1	44	GC03P186717	11.23
1671	AAGAB	Alpha And Gamma Adaptin Binding Protein	40	GC15M067200	11.23
1672	SNHG7	Small Nucleolar RNA Host Gene 7	20	GC09M136721	11.22
1673	HSPB2	Heat Shock Protein Family B (Small) Member 2	40	GC11P111913	11.21
1674	PEBP1	Phosphatidylethanolamine Binding Protein 1	44	GC12P118135	11.2
1675	MIR376B	MicroRNA 376b	14	GC14P104792	11.2
1676	LINC01527	Long Intergenic Non-Protein Coding RNA 1527	11	GC01M152930	11.2
1677	FENDRR	FOXF1 Adjacent Non-Coding Developmental Regulatory RNA	17	GC16M086511	11.19
1678	YY1	YY1 Transcription Factor	48	GC14P100238	11.18
1679	SBDSP1	SBDS Pseudogene 1	14	GC07P072835	11.18
1680	SCNN1A	Sodium Channel Epithelial 1 Subunit Alpha	47	GC12M006346	11.17
1681	PINCR	P53-Induced Noncoding RNA	10	GC0XP043177	11.17
1682	LINC01617	Long Intergenic Non-Protein Coding RNA 1617	9	GC08P073879	11.17
1683	HMBS	Hydroxymethylbilane Synthase	44	GC11P119084	11.17
1684	DLEU7-AS1	DLEU7 Antisense RNA 1	17	GC13P050089	11.17
1685	GH1	Growth Hormone 1	44	GC17M063917	11.16
1686	CAHM	Colon Adenocarcinoma Hypermethylated	16	GC06M163413	11.15
1687	HSD11B1	Hydroxysteroid 11-Beta Dehydrogenase 1	49	GC01P209686	11.14
1688	ITGA9	Integrin Subunit Alpha 9	43	GC03P037468	11.13
1689	BTG3-AS1	BTG3 Antisense RNA 1	9	GC21P017612	11.13
1690	IBSP	Integrin Binding Sialoprotein	37	GC04P087799	11.12
1691	URI1	URI1 Prefoldin Like Chaperone	36	GC19P029923	11.1
1692	LINC01630	Long Intergenic Non-Protein Coding RNA 1630	12	GC18P051348	11.1
1693	CXCR3	C-X-C Motif Chemokine Receptor 3	44	GC0XM071615	11.09
1694	ANXA3	Annexin A3	42	GC04P078551	11.09
1695	TRPV4	Transient Receptor Potential Cation Channel Subfamily V Member 4	49	GC12M109783	11.08
1696	PRKAA2	Protein Kinase AMP-Activated Catalytic Subunit Alpha 2	50	GC01P056645	11.08
1697	NOG	Noggin	47	GC17P056593	11.08
1698	DSG2	Desmoglein 2	45	GC18P031498	11.07
1699	TOR1A	Torsin Family 1 Member A	44	GC09M129812	11.05
1700	SCNN1B	Sodium Channel Epithelial 1 Subunit Beta	48	GC16P023278	11.05
1701	RPL5	Ribosomal Protein L5	47	GC01P092832	11.05
1702	PLAT	Plasminogen Activator, Tissue Type	49	GC08M042174	11.05
1703	RRM1	Ribonucleotide Reductase Catalytic Subunit M1	47	GC11P004115	11.04
1704	PRKCE	Protein Kinase C Epsilon	50	GC02P045651	11.04
1705	PIM1	Pim-1 Proto-Oncogene, Serine/Threonine Kinase	50	GC06P047469	11.04
1706	LINC01618	Long Intergenic Non-Protein Coding RNA 1618	12	GC04P052726	11.04
1707	LINC01507	Long Intergenic Non-Protein Coding RNA 1507	13	GC09P079824	11.04
1708	EWSR1	EWS RNA Binding Protein 1	43	GC22P029269	11.04
1709	MIR129-1	MicroRNA 129-1	17	GC07P128207	11.03
1710	LUCAT1	Lung Cancer Associated Transcript 1	15	GC05M091054	11.03
1711	GTF2H5	General Transcription Factor IIH Subunit 5	40	GC06P158168	11.03
1712	CRYGC	Crystallin Gamma C	40	GC02M208128	11.03
1713	MAMDC2-AS1	MAMDC2 Antisense RNA 1	13	GC09M070036	11.01
1714	DCN	Decorin	47	GC12M091140	11.01
1715	ESRRA	Estrogen Related Receptor Alpha	47	GC11P064305	11
1716	SCT	Secretin	35	GC11M000626	10.99
1717	IL16	Interleukin 16	42	GC15P081159	10.99
1718	TP53BP1	Tumor Protein P53 Binding Protein 1	44	GC15M043403	10.98
1719	FANCE	FA Complementation Group E	41	GC06P047436	10.98
1720	TRAF6	TNF Receptor Associated Factor 6	47	GC11M036467	10.97
1721	CDC20	Cell Division Cycle 20	44	GC01P043358	10.97
1722	PTK6	Protein Tyrosine Kinase 6	47	GC20M063528	10.96
1723	SLPI	Secretory Leukocyte Peptidase Inhibitor	39	GC20M045252	10.95
1724	VCP	Valosin Containing Protein	48	GC09M035056	10.94
1725	VWA2	Von Willebrand Factor A Domain Containing 2	35	GC10P114239	10.93
1726	UNC93A	Unc-93 Homolog A	35	GC06P167271	10.93
1727	REN	Renin	48	GC01M204154	10.93
1728	NUDT1	Nudix Hydrolase 1	43	GC07P002242	10.93
1729	HPN	Hepsin	43	GC19P035040	10.93
1730	FCGBP	Fc Fragment Of IgG Binding Protein	35	GC19M039863	10.93
1731	RTEL1	Regulator Of Telomere Elongation Helicase 1	40	GC20P063658	10.92
1732	RINT1	RAD50 Interactor 1	36	GC07P105532	10.91
1733	TYK2	Tyrosine Kinase 2	52	GC19M010350	10.9
1734	RPS6KB2	Ribosomal Protein S6 Kinase B2	46	GC11P067428	10.9
1735	LINC-PINT	Long Intergenic Non-Protein Coding RNA, P53 Induced Transcript	17	GC07M130899	10.9
1736	SLC2A4	Solute Carrier Family 2 Member 4	45	GC17P007295	10.89
1737	POU5F1P4	POU Class 5 Homeobox 1 Pseudogene 4	16	GC01P155444	10.89
1738	CASC9	Cancer Susceptibility 9	14	GC08M075132	10.89
1739	TNNI3	Troponin I3, Cardiac Type	48	GC19M055151	10.88
1740	SMPD1	Sphingomyelin Phosphodiesterase 1	47	GC11P006390	10.88
1741	HAGLR	HOXD Antisense Growth-Associated Long Non-Coding RNA	16	GC02M176173	10.88
1742	NOTCH4	Notch Receptor 4	45	GC06M032648	10.87
1743	IL2RB	Interleukin 2 Receptor Subunit Beta	48	GC22M037125	10.87
1744	GLE1	GLE1 RNA Export Mediator	40	GC09P128504	10.87
1745	CADM1	Cell Adhesion Molecule 1	43	GC11M115169	10.87
1746	MIR212	MicroRNA 212	19	GC17M002050	10.86
1747	CDH17	Cadherin 17	41	GC08M094127	10.86
1748	CCNA1	Cyclin A1	42	GC13P036431	10.86
1749	HSPG2	Heparan Sulfate Proteoglycan 2	45	GC01M021822	10.85
1750	HES1	Hes Family BHLH Transcription Factor 1	43	GC03P194136	10.85
1751	FCGR3B	Fc Fragment Of IgG Receptor IIIb	42	GC01M161623	10.84
1752	CHL1	Cell Adhesion Molecule L1 Like	39	GC03P000213	10.83
1753	CD9	CD9 Molecule	44	GC12P008124	10.83
1754	GSEC	G-Quadruplex Forming Sequence Containing LncRNA	12	GC11M126340	10.8
1755	DLGAP4-AS1	DLGAP4 Antisense RNA 1	13	GC20M036507	10.78
1756	PAWR	Pro-Apoptotic WT1 Regulator	40	GC12M079574	10.77
1757	CNC2	Carney Complex Type 2, Multiple Neoplasia And Lentiginosis	4	GC02U990267	10.77
1758	XDH	Xanthine Dehydrogenase	47	GC02M031294	10.76
1759	VCAM1	Vascular Cell Adhesion Molecule 1	45	GC01P100719	10.76
1760	UVRAG	UV Radiation Resistance Associated	43	GC11P075815	10.75
1761	CDC6	Cell Division Cycle 6	45	GC17P040287	10.75
1762	C10orf143	Chromosome 10 Open Reading Frame 143	13	GC10M130020	10.75
1763	SAG	S-Antigen Visual Arrestin	44	GC02P233311	10.74
1764	SOX21-AS1	SOX21 Antisense Divergent Transcript 1	17	GC13P094712	10.72
1765	RPS15	Ribosomal Protein S15	41	GC19P001438	10.72
1766	ENPP1	Ectonucleotide Pyrophosphatase/Phosphodiesterase 1	47	GC06P131808	10.72
1767	CLEC7A	C-Type Lectin Domain Containing 7A	44	GC12M013863	10.72
1768	FANCI	FA Complementation Group I	41	GC15P089243	10.68
1769	ELOC	Elongin C	33	GC08M073939	10.68
1770	CCL20	C-C Motif Chemokine Ligand 20	43	GC02P227813	10.68
1771	SH2D1A	SH2 Domain Containing 1A	47	GC0XP124227	10.67
1772	SEMA3D	Semaphorin 3D	39	GC07M084995	10.67
1773	KCNK12	Potassium Two Pore Domain Channel Subfamily K Member 12	39	GC02M047516	10.67
1774	IL22	Interleukin 22	41	GC12M068248	10.67
1775	FMR1	FMRP Translational Regulator 1	44	GC0XP147913	10.67
1776	DRAIC	Downregulated RNA In Cancer, Inhibitor Of Cell Invasion And Migration	14	GC15P072894	10.67
1777	WSPAR	WNT Signaling Pathway Activating Non-Coding RNA	11	GC05P133914	10.66
1778	MIR494	MicroRNA 494	17	GC14P104814	10.66
1779	CCDC26	CCDC26 Long Non-Coding RNA	26	GC08M128636	10.66
1780	RBM5-AS1	RBM5 Antisense RNA 1	11	GC03M050099	10.65
1781	PRAC1	PRAC1 Small Nuclear Protein	25	GC17M048721	10.65
1782	MC1R	Melanocortin 1 Receptor	47	GC16P089912	10.65
1783	SCNN1G	Sodium Channel Epithelial 1 Subunit Gamma	46	GC16P023182	10.64
1784	COL7A1	Collagen Type VII Alpha 1 Chain	44	GC03M048564	10.64
1785	VCL	Vinculin	47	GC10P073995	10.63
1786	GRB7	Growth Factor Receptor Bound Protein 7	44	GC17P039744	10.63
1787	EPDR1	Ependymin Related 1	36	GC07P037688	10.62
1788	AGBL4	ATP/GTP Binding Protein Like 4	33	GC01M048532	10.62
1789	HBB	Hemoglobin Subunit Beta	45	GC11M005352	10.61
1790	FGF7P5	Fibroblast Growth Factor 7 Pseudogene 5	6	GC09P043288	10.61
1791	STK4	Serine/Threonine Kinase 4	48	GC20P044966	10.6
1792	NTSR1	Neurotensin Receptor 1	42	GC20P062708	10.6
1793	NKX3-1	NK3 Homeobox 1	41	GC08M023678	10.6
1794	NCOA2	Nuclear Receptor Coactivator 2	44	GC08M070109	10.59
1795	NCOA1	Nuclear Receptor Coactivator 1	44	GC02P024492	10.59
1796	MIR330	MicroRNA 330	18	GC19M045663	10.59
1797	WEE1	WEE1 G2 Checkpoint Kinase	46	GC11P009573	10.57
1798	IQGAP1	IQ Motif Containing GTPase Activating Protein 1	43	GC15P090388	10.57
1799	COL4A2	Collagen Type IV Alpha 2 Chain	44	GC13P110305	10.57
1800	ATF1	Activating Transcription Factor 1	46	GC12P050763	10.57
1801	MROCKI	MARCKS Cis Regulating LncRNA Promoter Of Cytokines And Inflammation	11	GC06M113869	10.56
1802	IHH	Indian Hedgehog Signaling Molecule	47	GC02M219054	10.56
1803	CTSL	Cathepsin L	46	GC09P087725	10.56
1804	MLXIPL	MLX Interacting Protein Like	41	GC07M073593	10.55
1805	DOCK8	Dedicator Of Cytokinesis 8	43	GC09P000214	10.55
1806	RAD23B	RAD23 Homolog B, Nucleotide Excision Repair Protein	44	GC09P107283	10.54
1807	HTR3A	5-Hydroxytryptamine Receptor 3A	45	GC11P113974	10.52
1808	ATP4A	ATPase H+/K+ Transporting Subunit Alpha	41	GC19M042544	10.52
1809	ZNF582-AS1	ZNF582 Antisense RNA 1 (Head To Head)	13	GC19P056394	10.51
1810	SEC63P1	SEC63 Homolog, Protein Translocation Regulator Pseudogene 1	8	GC01P097545	10.51
1811	MACROD2-AS1	MACROD2 Antisense RNA 1	16	GC20M014866	10.51
1812	LINC02446	Long Intergenic Non-Protein Coding RNA 2446	10	GC12P010552	10.51
1813	LINC02223	Long Intergenic Non-Protein Coding RNA 2223	9	GC05P017819	10.51
1814	LINC02086	Long Intergenic Non-Protein Coding RNA 2086	9	GC17P048643	10.51
1815	HIPK1-AS1	HIPK1 Antisense RNA 1	13	GC01M113924	10.51
1816	GABPB1-AS1	GABPB1 Antisense RNA 1	13	GC15P050354	10.51
1817	ENSG00000266680		8	GC06M063571	10.51
1818	ENSG00000260196		9	GC11P017388	10.51
1819	ENSG00000257241		8	GC12M069946	10.51
1820	ENSG00000237588		8	GC01M156687	10.51
1821	ENSG00000228082		10	GC06P100427	10.51
1822	EHHADH-AS1	EHHADH Antisense RNA 1	12	GC03P185162	10.51
1823	NCF2	Neutrophil Cytosolic Factor 2	47	GC01M183555	10.5
1824	HAMP	Hepcidin Antimicrobial Peptide	44	GC19P038216	10.49
1825	RBP3	Retinol Binding Protein 3	40	GC10P047348	10.43
1826	KLK2	Kallikrein Related Peptidase 2	43	GC19P050861	10.43
1827	EMSY	EMSY Transcriptional Repressor, BRCA2 Interacting	31	GC11P076445	10.43
1828	WDR11	WD Repeat Domain 11	37	GC10P120851	10.42
1829	CPA1	Carboxypeptidase A1	45	GC07P130380	10.42
1830	ISL1	ISL LIM Homeobox 1	45	GC05P051383	10.41
1831	IL11	Interleukin 11	41	GC19M055364	10.4
1832	SLC9A3R1	SLC9A3 Regulator 1	44	GC17P074749	10.39
1833	SCGB1D2	Secretoglobin Family 1D Member 2	32	GC11P062260	10.38
1834	PIAS1	Protein Inhibitor Of Activated STAT 1	44	GC15P068054	10.38
1835	MAPK7	Mitogen-Activated Protein Kinase 7	48	GC17P019379	10.37
1836	CRH	Corticotropin Releasing Hormone	44	GC08M066176	10.36
1837	RFWD3	Ring Finger And WD Repeat Domain 3	40	GC16M074621	10.35
1838	F8	Coagulation Factor VIII	45	GC0XM154835	10.35
1839	SLC45A3	Solute Carrier Family 45 Member 3	39	GC01M205626	10.34
1840	MNX1	Motor Neuron And Pancreas Homeobox 1	41	GC07M156994	10.34
1841	ACVR1B	Activin A Receptor Type 1B	47	GC12P051951	10.34
1842	NCOA4	Nuclear Receptor Coactivator 4	39	GC10M046005	10.33
1843	WARS1	Tryptophanyl-TRNA Synthetase 1	37	GC14M100334	10.32
1844	CA2	Carbonic Anhydrase 2	51	GC08P085463	10.31
1845	RACK1	Receptor For Activated C Kinase 1	37	GC05M181310	10.3
1846	PROKR2	Prokineticin Receptor 2	41	GC20M005303	10.3
1847	TPM1	Tropomyosin 1	48	GC15P073930	10.29
1848	LPAR1	Lysophosphatidic Acid Receptor 1	45	GC09M110873	10.29
1849	SRD5A1	Steroid 5 Alpha-Reductase 1	44	GC05P006633	10.28
1850	KRT4	Keratin 4	43	GC12M052806	10.28
1851	BCAR1	BCAR1 Scaffold Protein, Cas Family Member	43	GC16M075228	10.28
1852	AKR1C3	Aldo-Keto Reductase Family 1 Member C3	47	GC10P005035	10.28
1853	SMARCA2	SWI/SNF Related, Matrix Associated, Actin Dependent Regulator Of Chromatin, Subfamily A, Member 2	49	GC09P001980	10.27
1854	S100A1	S100 Calcium Binding Protein A1	41	GC01P153627	10.27
1855	LEPR	Leptin Receptor	49	GC01P065421	10.27
1856	BNIP3	BCL2 Interacting Protein 3	42	GC10M131966	10.27
1857	RHEB	Ras Homolog, MTORC1 Binding	48	GC07M151466	10.26
1858	KLK15	Kallikrein Related Peptidase 15	41	GC19M050825	10.26
1859	IFITM1	Interferon Induced Transmembrane Protein 1	41	GC11P000313	10.26
1860	FEZF1	FEZ Family Zinc Finger 1	39	GC07M122301	10.26
1861	TTN	Titin	47	GC02M178525	10.25
1862	SDC1	Syndecan 1	43	GC02M020200	10.25
1863	LOXL1	Lysyl Oxidase Like 1	43	GC15P073925	10.25
1864	TMPRSS4	Transmembrane Serine Protease 4	40	GC11P118077	10.24
1865	TFAP2C	Transcription Factor AP-2 Gamma	43	GC20P056629	10.24
1866	AKR1C2	Aldo-Keto Reductase Family 1 Member C2	47	GC10M004987	10.24
1867	VDAC1	Voltage Dependent Anion Channel 1	45	GC05M133975	10.23
1868	MT-ND4	Mitochondrially Encoded NADH:Ubiquinone Oxidoreductase Core Subunit 4	31	GCMTP010762	10.23
1869	CLCA4	Chloride Channel Accessory 4	38	GC01P086547	10.23
1870	MLN	Motilin	35	GC06M033794	10.21
1871	FES	FES Proto-Oncogene, Tyrosine Kinase	48	GC15P090883	10.21
1872	ANO1	Anoctamin 1	41	GC11P069986	10.21
1873	MACROD1	Mono-ADP Ribosylhydrolase 1	35	GC11M063998	10.2
1874	CX3CR1	C-X3-C Motif Chemokine Receptor 1	44	GC03M039279	10.2
1875	ADH1C	Alcohol Dehydrogenase 1C (Class I), Gamma Polypeptide	42	GC04M099336	10.2
1876	MIR425	MicroRNA 425	17	GC03M049251	10.18
1877	SLC26A4	Solute Carrier Family 26 Member 4	43	GC07P107660	10.17
1878	HELLS	Helicase, Lymphoid Specific	45	GC10P094501	10.15
1879	MIR582	MicroRNA 582	17	GC05M059703	10.14
1880	CD59	CD59 Molecule (CD59 Blood Group)	46	GC11M033704	10.14
1881	PTCH2	Patched 2	44	GC01M044819	10.1
1882	NOS1	Nitric Oxide Synthase 1	49	GC12M117208	10.1
1883	COL4A1	Collagen Type IV Alpha 1 Chain	47	GC13M110148	10.1
1884	STC1	Stanniocalcin 1	40	GC08M023841	10.08
1885	CYP11B1	Cytochrome P450 Family 11 Subfamily B Member 1	48	GC08M142872	10.07
1886	NSUN2	NOP2/Sun RNA Methyltransferase 2	42	GC05M006599	10.05
1887	CXADR	CXADR Ig-Like Cell Adhesion Molecule	43	GC21P017512	10.03
1888	CCL13	C-C Motif Chemokine Ligand 13	38	GC17P034356	10.03
1889	ID1	Inhibitor Of DNA Binding 1, HLH Protein	43	GC20P031605	10.02
1890	TRB	T Cell Receptor Beta Locus	14	GC07P145138	10.01
1891	GNRHR	Gonadotropin Releasing Hormone Receptor	47	GC04M067737	10.01
1892	ARMC5	Armadillo Repeat Containing 5	37	GC16P031576	10.01
1893	ITGA4	Integrin Subunit Alpha 4	48	GC02P181456	10

## Sheet: Table S3
Table S3. Targets of the compounds against CRC
NO	Targets（272)
1	DPP4
2	ADRB2
3	ADORA3
4	ALK
5	SCN5A
6	ROCK1
7	JAK1
8	FAP
9	ABCB1
10	SLC6A4
11	DHFR
12	IGF1R
13	INSR
14	RET
15	MET
16	NTRK2
17	ACVRL1
18	ROS1
19	NTRK3
20	ABL1
21	KIT
22	CDK6
23	LCK
24	SRC
25	MST1R
26	FGFR3
27	KDR
28	JAK2
29	PLK1
30	PRKCZ
31	FGFR1
32	TEK
33	NOS1
34	NOS2
35	CHEK1
36	EGFR
37	PIM1
38	JAK3
39	TYK2
40	PSEN1
41	ADA
42	MAP2K1
43	MAK
44	MTOR
45	MMP13
46	MMP9
47	MMP14
48	GSK3B
49	FLT3
50	CCNA1
51	CCNA2
52	PSMB8
53	ESR1
54	PGR
55	AR
56	STAT3
57	PIK3CB
58	PIK3CG
59	PIK3CD
60	COMT
61	WEE1
62	DRD4
63	HDAC1
64	ALOX5
65	ESR2
66	BCHE
67	HSD11B1
68	MAP3K6
69	ERBB2
70	CSF1R
71	FLT1
72	RAF1
73	CCND1
74	CDK4
75	P2RX7
76	ELANE
77	BRD4
78	ADORA1
79	CYP11B1
80	CCND3
81	CCND2
82	MCL1
83	CYP19A1
84	MAPK8
85	MAPK10
86	IDH1
87	MAPK14
88	AKR1C3
89	CTSL
90	PARP1
91	TLR9
92	F2
93	CDK1
94	CCNE1
95	PDGFRB
96	FLT4
97	IKBKB
98	PDGFRA
99	EPHA2
100	YES1
101	CCNE2
102	CDK2
103	MAP2K3
104	CCNB1
105	CHRNA3
106	PRKAA2
107	AURKB
108	RPS6KA3
109	MYLK
110	AKT2
111	CXCR3
112	CHEK2
113	PDPK1
114	DAPK1
115	MAP2K4
116	PLK4
117	PRKACA
118	RPS6KB1
119	STK4
120	AKT3
121	HTR2A
122	CYP2D6
123	HTR3A
124	MTAP
125	TERT
126	TNNI3
127	XIAP
128	BIRC2
129	AURKA
130	PTPN1
131	TOP2A
132	KDM1A
133	CASR
134	PEPD
135	ALOX12
136	MAPK9
137	AKT1
138	PRMT1
139	CTSD
140	MAPK1
141	MMP3
142	MMP1
143	MMP2
144	PRKCQ
145	TLR4
146	REN
147	NR3C1
148	ACHE
149	PRKCA
150	HDAC4
151	PRKCD
152	NTRK1
153	CXCR2
154	CXCR1
155	ILK
156	CREBBP
157	TLR8
158	TLR7
159	MMP7
160	CASP8
161	CCR3
162	CACNA1G
163	CCR5
164	ATAD2
165	PRKCE
166	PIK3CA
167	PTGS2
168	HSP90AA1
169	SLC2A1
170	CASP1
171	TRPV4
172	MAPK3
173	WNT3A
174	TKT
175	BCL2
176	EDNRB
177	EDNRA
178	FKBP5
179	SMO
180	CTSB
181	MDM2
182	BRAF
183	PTK2B
184	CA2
185	CYP17A1
186	CDC25C
187	CDC25A
188	PIK3R1
189	CASP3
190	CASP7
191	CASP9
192	EP300
193	PPARA
194	CCKBR
195	TTK
196	NR3C2
197	CYP1A2
198	CYP2C9
199	CYP3A4
200	MPO
201	TGFBR2
202	TGFBR1
203	EPHX1
204	SHBG
205	TRPV1
206	F2R
207	JUN
208	CXCL8
209	TYMS
210	TK1
211	STAT5B
212	TTR
213	VHL
214	PTK2
215	BTK
216	PTPRC
217	FGFR2
218	HIF1A
219	MAP2K5
220	PRSS1
221	EPHA3
222	DDR2
223	TNF
224	RXRA
225	MME
226	ECE1
227	VDR
228	NAMPT
229	CTNNB1
230	HMOX1
231	RHOA
232	CA9
233	SHH
234	TRPM8
235	AXL
236	MT-ND4
237	KLK2
238	SCN9A
239	PLAT
240	TOP1
241	KCNQ1
242	CX3CR1
243	SCN4A
244	PHLPP2
245	MC1R
246	DMPK
247	NUDT1
248	SCN10A
249	EPHB4
250	ABCG2
251	MIF
252	NUAK1
253	PTGER2
254	TGM2
255	SELP
256	BCL2L1
257	FGF2
258	PLG
259	CYP1B1
260	ARG1
261	HSD17B1
262	ABCC1
263	MMP12
264	CFTR
265	ST6GAL1
266	XDH
267	APEX1
268	AKR1C2
269	PLA2G2A
270	AHR
271	TYR
272	SRD5A1

## Sheet: Table S4
Table S4. Targets of CRC retrived from TCGA
NO	Targets
1	AADAT
2	AARS
3	ABCC1
4	ABCE1
5	ABCF2
6	ABHD10
7	ABI2
8	ACACA
9	ACAN
10	ACBD6
11	ACD
12	ACN9
13	ACOT9
14	ACPL2
15	ACSL4
16	ACTL6A
17	ACTR3B
18	ACTR5
19	ADAM12
20	ADAM22
21	ADAMTS6
22	ADAMTSL5
23	ADAT2
24	ADCK4
25	ADCY3
26	ADK
27	ADNP
28	ADRM1
29	ADSS
30	AFG3L1
31	AGAP9
32	AGFG1
33	AGK
34	AGTRAP
35	AHCTF1
36	AHCY
37	AHI1
38	AHR
39	AHSA2
40	AKR1E2
41	ALG1L
42	ALG3
43	ALKBH2
44	ALS2CR4
45	AMD1
46	AMMECR1
47	AMMECR1L
48	AMPD2
49	ANAPC5
50	ANAPC7
51	ANGEL1
52	ANKRD11
53	ANKRD13B
54	ANKRD16
55	ANKRD23
56	ANKRD39
57	ANKS6
58	ANLN
59	ANXA3
60	ANXA9
61	AP1S3
62	AP2B1
63	AP3M1
64	AP3M2
65	APEX1
66	API5
67	APLN
68	APOA1BP
69	ARGLU1
70	ARHGAP33
71	ARHGEF19
72	ARIH1
73	ARL6IP6
74	ARL8B
75	ARMC1
76	ARMC10
77	ARMC6
78	ARNTL2
79	ASAP1
80	ASB6
81	ASCC1
82	ASCC3
83	ASCL2
84	ASNSD1
85	ASPH
86	ASPHD1
87	ASPM
88	ASXL1
89	ATAD2
90	ATAD3A
91	ATAD5
92	ATF7IP
93	ATHL1
94	ATIC
95	ATP11A
96	ATP13A3
97	ATP2C1
98	ATP5G1
99	ATP6V1C2
100	ATP6V1E2
101	ATP6V1F
102	ATPBD4
103	ATR
104	ATXN2L
105	ATXN7L2
106	AURKA
107	AURKAPS1
108	AVL9
109	AXIN2
110	AZIN1
111	B3GALNT2
112	B3GALT6
113	B3GNT9
114	B3GNTL1
115	BANF1
116	BAT1
117	BBS9
118	BCL2L12
119	BCL7A
120	BCS1L
121	BDNF
122	BICC1
123	BICD1
124	BID
125	BMI1
126	BMS1P5
127	BOD1
128	BOD1P
129	BOP1
130	BRCA1
131	BRCA2
132	BRD3
133	BRIP1
134	BRIX1
135	BTAF1
136	BTBD16
137	BTF3L4
138	BTNL9
139	BUB1
140	BUB1B
141	BUB3
142	BYSL
143	BZW2
144	C10orf137
145	C10orf18
146	C10orf2
147	C10orf35
148	C10orf96
149	C11orf61
150	C11orf82
151	C11orf84
152	C12orf29
153	C12orf35
154	C12orf41
155	C12orf45
156	C12orf48
157	C12orf66
158	C12orf70
159	C12orf73
160	C13orf29
161	C13orf34
162	C13orf37
163	C14orf106
164	C14orf149
165	C14orf174
166	C14orf79
167	C15orf26
168	C15orf42
169	C15orf62
170	C16orf13
171	C16orf59
172	C16orf63
173	C16orf70
174	C17orf53
175	C17orf75
176	C17orf86
177	C17orf90
178	C19orf12
179	C19orf2
180	C19orf28
181	C19orf43
182	C19orf48
183	C19orf55
184	C1GALT1
185	C1orf103
186	C1orf107
187	C1orf109
188	C1orf112
189	C1orf135
190	C1orf182
191	C1orf198
192	C1orf27
193	C1orf35
194	C1orf91
195	C1orf96
196	C1RL
197	C2
198	C20orf108
199	C20orf177
200	C20orf199
201	C20orf20
202	C20orf24
203	C20orf4
204	C20orf46
205	C20orf72
206	C21orf59
207	C22orf29
208	C2orf15
209	C2orf27A
210	C2orf29
211	C2orf44
212	C2orf49
213	C2orf70
214	C2orf86
215	C3orf26
216	C3orf31
217	C3orf45
218	C4orf21
219	C4orf46
220	C5orf28
221	C5orf34
222	C5orf54
223	C6orf134
224	C6orf150
225	C6orf167
226	C6orf223
227	C6orf26
228	C6orf57
229	C6orf70
230	C7orf23
231	C7orf26
232	C7orf28A
233	C7orf30
234	C7orf36
235	C7orf40
236	C7orf41
237	C7orf44
238	C7orf68
239	C7orf70
240	C8orf30A
241	C8orf30B
242	C8orf37
243	C8orf51
244	C8orf59
245	C9orf100
246	C9orf116
247	C9orf117
248	C9orf140
249	C9orf142
250	C9orf30
251	C9orf6
252	CA5B
253	CABYR
254	CAD
255	CALU
256	CAMSAP1
257	CAND1
258	CAPRIN1
259	CAPRIN2
260	CARHSP1
261	CARS2
262	CASC5
263	CASP2
264	CASP8
265	CBFA2T2
266	CBFB
267	CBLL1
268	CBX2
269	CBX3
270	CBX4
271	CBX8
272	CCAR1
273	CCDC137
274	CCDC138
275	CCDC148
276	CCDC150
277	CCDC19
278	CCDC21
279	CCDC41
280	CCDC43
281	CCDC45
282	CCDC51
283	CCDC52
284	CCDC57
285	CCDC59
286	CCDC76
287	CCDC78
288	CCDC86
289	CCDC99
290	CCNB1
291	CCNB1IP1
292	CCNB2
293	CCNC
294	CCND1
295	CCNE1
296	CCNE2
297	CCNF
298	CCNL2
299	CCNO
300	CCT2
301	CCT3
302	CCT4
303	CCT6A
304	CCT6P1
305	CCT6P3
306	CCT7
307	CCT8
308	CD3EAP
309	CD46
310	CD55
311	CDC16
312	CDC23
313	CDC25A
314	CDC25B
315	CDC25C
316	CDC45
317	CDC5L
318	CDC6
319	CDC7
320	CDCA2
321	CDCA3
322	CDCA4
323	CDCA5
324	CDCA7
325	CDCA8
326	CDH3
327	CDK1
328	CDK2
329	CDK2AP1
330	CDK4
331	CDK5
332	CDK5RAP1
333	CDK7
334	CDK8
335	CDR2
336	CEBPZ
337	CECR5
338	CELF1
339	CELSR1
340	CELSR3
341	CENPA
342	CENPE
343	CENPF
344	CENPH
345	CENPI
346	CENPJ
347	CENPK
348	CENPL
349	CENPN
350	CENPO
351	CENPQ
352	CENPW
353	CEP135
354	CEP164
355	CEP250
356	CEP55
357	CEP72
358	CEP78
359	CEP97
360	CGREF1
361	CHAF1B
362	CHCHD2
363	CHCHD6
364	CHD1L
365	CHEK1
366	CHEK2
367	CHPF
368	CHRAC1
369	CHTF18
370	CIAO1
371	CIAPIN1
372	CIRH1A
373	CKAP2
374	CKAP2L
375	CKS1B
376	CKS2
377	CLCC1
378	CLDN1
379	CLDN14
380	CLDN2
381	CLEC2D
382	CMTM7
383	CMTM8
384	CNNM3
385	CNOT2
386	CNPY2
387	COG5
388	COG8
389	COL10A1
390	COL11A1
391	COL12A1
392	COL27A1
393	COL4A5
394	COL5A2
395	COL5A3
396	COL7A1
397	COMT
398	COPB1
399	COPE
400	COPZ1
401	CORO7
402	CP
403	CPB2
404	CPNE7
405	CPSF3
406	CPSF4
407	CREG1
408	CRLS1
409	CRNDE
410	CSDA
411	CSDAP1
412	CSE1L
413	CSNK1E
414	CSNK2A2
415	CSPP1
416	CSRNP2
417	CST1
418	CST2
419	CSTF1
420	CSTF3
421	CTHRC1
422	CTPS
423	CTPS2
424	CUL1
425	CUL4A
426	CXCL1
427	CXCL3
428	CXXC5
429	CYP17A1
430	CYP27B1
431	CYP4X1
432	DAG1
433	DAP3
434	DARS
435	DAZAP1
436	DBF4
437	DBNDD1
438	DCAF10
439	DCAF13
440	DCLK3
441	DCLRE1A
442	DCLRE1B
443	DCLRE1C
444	DCT
445	DCUN1D5
446	DDHD1
447	DDX10
448	DDX11
449	DDX11L2
450	DDX18
451	DDX21
452	DDX31
453	DDX39
454	DDX47
455	DDX52
456	DDX55
457	DDX56
458	DEF8
459	DEK
460	DENR
461	DEPDC1
462	DEPDC1B
463	DEPDC4
464	DFFB
465	DGAT2
466	DHCR7
467	DHX15
468	DHX30
469	DHX33
470	DHX57
471	DIAPH3
472	DIMT1L
473	DIS3
474	DKC1
475	DKFZP434I0714
476	DKFZp761E198
477	DKK4
478	DLGAP4
479	DLGAP5
480	DLX2
481	DLX6
482	DMBX1
483	DNA2
484	DNAH12
485	DNAH5
486	DNAJA3
487	DNAJC10
488	DNAJC2
489	DNAJC9
490	DNASE1
491	DNASE1L2
492	DNM1L
493	DNMT1
494	DONSON
495	DPEP1
496	DPH2
497	DPY19L1
498	DPY19L1P1
499	DRAM1
500	DSCC1
501	DSN1
502	DTD1
503	DTL
504	DTYMK
505	DUS3L
506	DUS4L
507	DUSP14
508	DYNC1LI1
509	DYX1C1
510	E2F1
511	E2F3
512	E2F4
513	E2F5
514	E2F6
515	E2F7
516	EARS2
517	EBNA1BP2
518	EBPL
519	ECE2
520	ECT2
521	EDNRA
522	EEF1E1
523	EFCAB3
524	EHMT2
525	EIF1AX
526	EIF2A
527	EIF2AK2
528	EIF2B2
529	EIF2C2
530	EIF2S2
531	EIF2S3
532	EIF3A
533	EIF3B
534	EIF3E
535	EIF3I
536	EIF4A1
537	EIF4A1P4
538	EIF4EBP1
539	EIF5A2
540	EIF5B
541	ELAVL1
542	ELFN1
543	ELK1
544	ELK3
545	ELOVL2
546	EME2
547	EMG1
548	ENC1
549	ENGASE
550	ENOPH1
551	ENOX2
552	ENTPD1
553	EP400NL
554	EPB41L2
555	EPHB4
556	EPHX4
557	EPRS
558	ERCC1
559	ERCC4
560	ERCC6L
561	ERGIC3
562	ERH
563	ERI3
564	ERO1L
565	ESM1
566	ETV4
567	EXO1
568	EXOG
569	EXOSC2
570	EXOSC3
571	EXOSC4
572	EXOSC8
573	EXTL2
574	EYA1
575	EZH2
576	F2R
577	F2RL2
578	FABP6
579	FAIM
580	FAM100A
581	FAM105B
582	FAM111B
583	FAM120C
584	FAM122B
585	FAM132B
586	FAM133B
587	FAM13A
588	FAM161A
589	FAM176A
590	FAM188B
591	FAM40B
592	FAM54A
593	FAM57A
594	FAM60A
595	FAM63A
596	FAM83A
597	FAM83D
598	FAM84B
599	FAM86B1
600	FAM86B2
601	FAM86C
602	FAM89A
603	FAM91A1
604	FAM91A2
605	FAM96B
606	FAM98A
607	FANCA
608	FANCB
609	FANCD2
610	FANCG
611	FANCI
612	FANCL
613	FANCM
614	FAP
615	FARSB
616	FASN
617	FASTKD2
618	FBXL13
619	FBXO21
620	FBXO41
621	FBXO45
622	FBXO5
623	FEN1
624	FER1L4
625	FGFRL1
626	FIGNL1
627	FJX1
628	FKBP14
629	FLAD1
630	FLJ10661
631	FLJ21408
632	FLJ45445
633	FMNL2
634	FNBP4
635	FNTB
636	FOSL1
637	FOXK1
638	FOXQ1
639	FOXRED2
640	FRAS1
641	FTSJ1
642	FTSJ2
643	FTSJD2
644	FUS
645	FUT1
646	FXN
647	FXYD5
648	FZD6
649	G2E3
650	G3BP1
651	GABPB1
652	GABRE
653	GAD1
654	GADD45GIP1
655	GALNT6
656	GAPDHL7
657	GARS
658	GART
659	GAS2L3
660	GAS8
661	GCFC1
662	GCSH
663	GDF11
664	GDF15
665	GDPD5
666	GEMIN5
667	GEMIN7
668	GEN1
669	GGCT
670	GINS1
671	GINS2
672	GINS3
673	GLB1
674	GLMN
675	GLO1
676	GLRX3
677	GLS
678	GLS2
679	GLYATL2
680	GMPS
681	GNB1L
682	GNL2
683	GNL3
684	GNPDA1
685	GNPNAT1
686	GOLT1B
687	GOT2
688	GPCPD1
689	GPN3
690	GPR180
691	GPR19
692	GPR44
693	GPR56
694	GPRIN1
695	GPSM2
696	GPT2
697	GRAMD1A
698	GRHL1
699	GRHL3
700	GRPEL2
701	GSDMC
702	GSG2
703	GSTCD
704	GSTP1
705	GTF2H3
706	GTF2I
707	GTF2IRD1
708	GTF2IRD2
709	GTF3A
710	GTF3C3
711	GTF3C4
712	GTPBP10
713	GTPBP4
714	GUCA1B
715	GYLTL1B
716	GZF1
717	H2AFX
718	HAGHL
719	HAUS5
720	HAUS6
721	HBS1L
722	HCG18
723	HDAC2
724	HDGF
725	HEATR1
726	HEATR2
727	HEATR3
728	HECW2
729	HELLS
730	HERC2P2
731	HIATL1
732	HIATL2
733	HJURP
734	HMBS
735	HMGA1
736	HMGB1
737	HMGCS1
738	HMMR
739	HN1L
740	HNRNPC
741	HNRPLL
742	HOMER1
743	HPRT1
744	HPS3
745	HS6ST2
746	HSD17B10
747	HSD17B12
748	HSD17B7
749	HSD17B7P2
750	HSF2BP
751	HSF4
752	HSP90AA6P
753	HSP90AB1
754	HSP90AB2P
755	HSP90AB3P
756	HSP90AB6P
757	HSP90B1
758	HSP90B3P
759	HSPA8
760	HSPA9
761	HSPD1
762	HYAL2
763	IAPP
764	IARS
765	ICT1
766	IDE
767	IER5L
768	IFITM1
769	IFITM2
770	IFITM3
771	IFITM4P
772	IFRD2
773	IFT80
774	IFT81
775	IGF2BP2
776	IKBIP
777	IL1RAP
778	IL23A
779	ILF3
780	IMP4
781	IMPDH1
782	IMPDH2
783	INADL
784	INHBA
785	INPP5B
786	INSIG1
787	INTS7
788	INTS8
789	INTU
790	IPO11
791	IPO4
792	IPO5
793	IPO7
794	IPO9
795	IQCB1
796	IQCH
797	IRF2BP2
798	IRX5
799	ISG20L2
800	ISL2
801	ITGA2
802	JUB
803	KAL1
804	KAT2A
805	KBTBD6
806	KCNE1L
807	KCNE3
808	KCNJ14
809	KCNK15
810	KCTD14
811	KCTD19
812	KCTD20
813	KDELC1
814	KDELC2
815	KDELR3
816	KDM2B
817	KHK
818	KHNYN
819	KIAA0020
820	KIAA0040
821	KIAA0101
822	KIAA0406
823	KIAA0649
824	KIAA0895
825	KIAA0895L
826	KIAA0907
827	KIAA1033
828	KIAA1143
829	KIAA1199
830	KIAA1257
831	KIAA1524
832	KIAA1549
833	KIAA1751
834	KIAA1797
835	KIF11
836	KIF14
837	KIF18A
838	KIF18B
839	KIF20A
840	KIF20B
841	KIF23
842	KIF27
843	KIF2C
844	KIF4A
845	KIF4B
846	KIF5B
847	KIF9
848	KLHDC5
849	KLHL18
850	KLHL35
851	KLHL7
852	KLK10
853	KLK6
854	KLK7
855	KLK8
856	KNTC1
857	KPNA2
858	KRI1
859	KRIT1
860	KRT6B
861	KRT80
862	L2HGDH
863	L3MBTL
864	LACTB2
865	LAGE3
866	LAIR2
867	LAMP2
868	LANCL1
869	LARP1
870	LARP4
871	LARS
872	LAS1L
873	LBX2
874	LCLAT1
875	LDLRAD3
876	LEF1
877	LEMD1
878	LEPRE1
879	LGALS7
880	LGALS7B
881	LGALS8
882	LGR5
883	LIF
884	LIG1
885	LIG3
886	LIMD1
887	LIMS1
888	LIPG
889	LMAN1
890	LMLN
891	LMNB1
892	LMNB2
893	LMTK3
894	LOC100127925
895	LOC100128265
896	LOC100128460
897	LOC100128511
898	LOC100128760
899	LOC100129196
900	LOC100129480
901	LOC100129637
902	LOC100130109
903	LOC100130283
904	LOC100130289
905	LOC100130428
906	LOC100130557
907	LOC100130932
908	LOC100131044
909	LOC100132161
910	LOC100132167
911	LOC100132217
912	LOC100132247
913	LOC100132306
914	LOC100132346
915	LOC100132364
916	LOC100132418
917	LOC100132540
918	LOC100132731
919	LOC100132832
920	LOC100133060
921	LOC100133130
922	LOC100133150
923	LOC100133177
924	LOC100133317
925	LOC100134348
926	LOC100134361
927	LOC100134822
928	LOC100190939
929	LOC100190986
930	LOC100271836
931	LOC100288550
932	LOC100288713
933	LOC119358
934	LOC146880
935	LOC168474
936	LOC220906
937	LOC221710
938	LOC283859
939	LOC284889
940	LOC284926
941	LOC285216
942	LOC286467
943	LOC338756
944	LOC344382
945	LOC348926
946	LOC349114
947	LOC388152
948	LOC388796
949	LOC389137
950	LOC389168
951	LOC389842
952	LOC389873
953	LOC390705
954	LOC391358
955	LOC399491
956	LOC400684
957	LOC401127
958	LOC401357
959	LOC401504
960	LOC440248
961	LOC440356
962	LOC441228
963	LOC641298
964	LOC641518
965	LOC643167
966	LOC643446
967	LOC643637
968	LOC643856
969	LOC644063
970	LOC644656
971	LOC645181
972	LOC645317
973	LOC645332
974	LOC645453
975	LOC646050
976	LOC646808
977	LOC646891
978	LOC647055
979	LOC647150
980	LOC648152
981	LOC653113
982	LOC653340
983	LOC653877
984	LOC727799
985	LOC727803
986	LOC727858
987	LOC727967
988	LOC728115
989	LOC728153
990	LOC728324
991	LOC728417
992	LOC728554
993	LOC728586
994	LOC728739
995	LOC729021
996	LOC729080
997	LOC729218
998	LOC729342
999	LOC729375
1000	LOC729406
1001	LOC729513
1002	LOC729680
1003	LOC729983
1004	LOC730101
1005	LOC730107
1006	LOC730173
1007	LOC730268
1008	LOC731751
1009	LOC96610
1010	LPAL2
1011	LRP11
1012	LRP5L
1013	LRP8
1014	LRPPRC
1015	LRRC20
1016	LRRC41
1017	LRRC42
1018	LRRC58
1019	LRRC8E
1020	LSG1
1021	LSM12
1022	LSM5
1023	LTV1
1024	LUC7L
1025	LYAR
1026	LYPD6
1027	LYPLA1
1028	LYRM4
1029	LZTFL1
1030	LZTS1
1031	LZTS2
1032	M6PR
1033	MACC1
1034	MAD2L1
1035	MAG
1036	MAGOHB
1037	MAK16
1038	MANBAL
1039	MARCKSL1
1040	MARS2
1041	MASTL
1042	MATN3
1043	MATR3
1044	MBLAC2
1045	MBTD1
1046	MCCC2
1047	MCFD2
1048	MCM10
1049	MCM2
1050	MCM3
1051	MCM3APAS
1052	MCM4
1053	MCM6
1054	MCM7
1055	MCM8
1056	MDFI
1057	MDH2
1058	ME1
1059	MED14
1060	MED17
1061	MEGF6
1062	MELK
1063	MEMO1
1064	MEST
1065	MET
1066	METAP2
1067	METTL1
1068	METTL11A
1069	METTL3
1070	METTL5
1071	METTL9
1072	MGC11082
1073	MGC16142
1074	MGC16384
1075	MGC45800
1076	MID1IP1
1077	MIF
1078	MINA
1079	MIOS
1080	MIPEP
1081	MIR17HG
1082	MKI67IP
1083	MKLN1
1084	MLEC
1085	MLKL
1086	MLLT10
1087	MLXIPL
1088	MMP11
1089	MMP3
1090	MMP7
1091	MND1
1092	MORC2
1093	MORC4
1094	MORF4L2
1095	MPG
1096	MPHOSPH10
1097	MPHOSPH8
1098	MPHOSPH9
1099	MRE11A
1100	MRP63
1101	MRPL17
1102	MRPL3
1103	MRPL30
1104	MRPL4
1105	MRPL49
1106	MRPL50
1107	MRPL9
1108	MRPS12
1109	MRPS15
1110	MRPS17
1111	MRPS27
1112	MRPS30
1113	MRS2
1114	MRTO4
1115	MSH2
1116	MSH5
1117	MSI2
1118	MST4
1119	MSX1
1120	MSX2
1121	MSX2P1
1122	MTAP
1123	MTBP
1124	MTDH
1125	MTERFD1
1126	MTFR1
1127	MTHFD1
1128	MTHFD1L
1129	MTHFD2
1130	MTHFSD
1131	MTMR6
1132	MTPAP
1133	MTRF1
1134	MUC15
1135	MYBBP1A
1136	MYBL2
1137	MYC
1138	MYCN
1139	MYCNOS
1140	MYEOV
1141	NAA10
1142	NAA15
1143	NAA16
1144	NAA25
1145	NAA50
1146	NADSYN1
1147	NAE1
1148	NANP
1149	NAP1L4
1150	NARG2
1151	NARS2
1152	NAT10
1153	NAT9
1154	NCAPD2
1155	NCAPD3
1156	NCAPG2
1157	NCAPH
1158	NCKAP1
1159	NCL
1160	NCOA7
1161	NCRNA00052
1162	NDUFAF2
1163	NEBL
1164	NEDD1
1165	NEK2
1166	NEK4
1167	NENF
1168	NFE2L3
1169	NFXL1
1170	NHEDC2
1171	NHP2
1172	NHP2L1
1173	NIP7
1174	NIT2
1175	NKD1
1176	NKD2
1177	NKRF
1178	NLE1
1179	NMB
1180	NMD3
1181	NME1
1182	NME1-NME2
1183	NME2
1184	NME2P1
1185	NMRAL1
1186	NOB1
1187	NOC3L
1188	NOL10
1189	NOL6
1190	NOL8
1191	NOLC1
1192	NOM1
1193	NONO
1194	NOP14
1195	NOP16
1196	NOP2
1197	NOP56
1198	NOP58
1199	NOTCH1
1200	NOX4
1201	NPEPL1
1202	NPM1
1203	NPM3
1204	NPRL3
1205	NR2C1
1206	NR2C2AP
1207	NSDHL
1208	NSUN2
1209	NSUN4
1210	NSUN5
1211	NSUN5P1
1212	NSUN5P2
1213	NT5DC2
1214	NUDCD1
1215	NUDT5
1216	NUF2
1217	NUFIP1
1218	NUP155
1219	NUP160
1220	NUP205
1221	NUP35
1222	NUP37
1223	NUP43
1224	NUP62CL
1225	NUP85
1226	NUP93
1227	NUPL1
1228	NUS1
1229	NUSAP1
1230	NUTF2
1231	NXT1
1232	ODAM
1233	ODC1
1234	OGFOD1
1235	OGT
1236	OLA1
1237	ONECUT2
1238	ORC3L
1239	ORC5L
1240	ORC6L
1241	ORMDL1
1242	OSBP2
1243	OSBPL3
1244	OSBPL8
1245	OSGIN2
1246	OTUB2
1247	OTUD6B
1248	OTX1
1249	OVGP1
1250	OXTR
1251	PA2G4
1252	PA2G4P4
1253	PABPC1
1254	PABPC1L
1255	PABPC3
1256	PAFAH1B3
1257	PAH
1258	PAICS
1259	PAK1IP1
1260	PALB2
1261	PAN2
1262	PAPD7
1263	PAPSS1
1264	PAQR4
1265	PASK
1266	PATZ1
1267	PAX9
1268	PAXIP1
1269	PBX4
1270	PCBD1
1271	PCF11
1272	PCGF3
1273	PCID2
1274	PCNA
1275	PCSK9
1276	PDAP1
1277	PDCD2
1278	PDCD2L
1279	PDCD5
1280	PDE7A
1281	PDF
1282	PDIA5
1283	PDP1
1284	PDRG1
1285	PDS5B
1286	PDXDC1
1287	PDXDC2
1288	PERP
1289	PEX5
1290	PFDN1
1291	PGAM5
1292	PGAP1
1293	PGK1
1294	PGM3
1295	PHC2
1296	PHC3
1297	PHF14
1298	PHF16
1299	PHF19
1300	PHF20
1301	PHF6
1302	PHKA1
1303	PHLDA1
1304	PHTF2
1305	PIF1
1306	PIGL
1307	PIGX
1308	PIK3C2A
1309	PILRA
1310	PILRB
1311	PISD
1312	PITPNB
1313	PITRM1
1314	PITX1
1315	PKMYT1
1316	PLEKHA1
1317	PLEKHA2
1318	PLEKHA8
1319	PLEKHA9
1320	PLEKHG4
1321	PLEKHN1
1322	PLK1
1323	PLK4
1324	PLS3
1325	PLXNA1
1326	PMAIP1
1327	PMPCA
1328	PMPCB
1329	PMS1
1330	PMS2CL
1331	PMS2L1
1332	PMS2L11
1333	PMS2L3
1334	PMS2L4
1335	PMS2L5
1336	PNN
1337	PNO1
1338	PNPT1
1339	POC1B
1340	POC5
1341	PODNL1
1342	PODXL2
1343	POGK
1344	POLB
1345	POLD1
1346	POLD2
1347	POLE2
1348	POLE3
1349	POLH
1350	POLK
1351	POLQ
1352	POLR1A
1353	POLR1B
1354	POLR1D
1355	POLR1E
1356	POLR2C
1357	POLR2D
1358	POLR3A
1359	POLR3C
1360	POLR3E
1361	POLR3F
1362	POLR3G
1363	POLR3H
1364	POLR3K
1365	POM121
1366	POM121C
1367	POP1
1368	POP7
1369	POT1
1370	PPA1
1371	PPAT
1372	PPEF1
1373	PPIL1
1374	PPM1H
1375	PPP1R14B
1376	PPPDE2
1377	PPRC1
1378	PRC1
1379	PRDM12
1380	PRDX2
1381	PRDX4
1382	PRICKLE3
1383	PRIM2
1384	PRKDC
1385	PRKRIR
1386	PRMT1
1387	PRMT3
1388	PRMT5
1389	PROCR
1390	ProSAPiP1
1391	PROX1
1392	PRPF19
1393	PRPF3
1394	PRPF31
1395	PRPF39
1396	PRPF4
1397	PRPS1
1398	PRPS1L1
1399	PRR3
1400	PRR5
1401	PRR7
1402	PRSS22
1403	PSAT1
1404	PSIP1
1405	PSMA1
1406	PSMA7
1407	PSMD14
1408	PSMD5
1409	PSMD6
1410	PSME3
1411	PSME4
1412	PSMG1
1413	PSMG3
1414	PSPC1
1415	PSRC1
1416	PTCD2
1417	PTCD3
1418	PTGES3
1419	PTK7
1420	PTP4A3
1421	PTPLAD1
1422	PTPMT1
1423	PTPN12
1424	PTPN14
1425	PTPN4
1426	PTPRG
1427	PTTG2
1428	PTTG3P
1429	PUS1
1430	PUS7
1431	PUS7L
1432	PVRL4
1433	PVT1
1434	PYCR1
1435	PYCRL
1436	QSOX2
1437	QTRTD1
1438	R3HDM1
1439	RAB2B
1440	RAB36
1441	RABEPK
1442	RABL5
1443	RACGAP1
1444	RACGAP1P
1445	RAD1
1446	RAD18
1447	RAD51AP1
1448	RAD54B
1449	RAD54L
1450	RAE1
1451	RAN
1452	RANBP1
1453	RARG
1454	RASA1
1455	RB1
1456	RBAK
1457	RBBP5
1458	RBBP7
1459	RBBP9
1460	RBL1
1461	RBM12B
1462	RBM14
1463	RBM25
1464	RBM28
1465	RBM39
1466	RBMX
1467	RBMX2
1468	RBMXL1
1469	RCAN3
1470	RCBTB1
1471	RCC1
1472	RCC2
1473	RCCD1
1474	RCL1
1475	RCN1
1476	RCN2
1477	REXO2
1478	RFC3
1479	RFC4
1480	RFC5
1481	RFT1
1482	RFWD3
1483	RFXAP
1484	RGL2
1485	RGS16
1486	RHBDF2
1487	RHEB
1488	RHEBL1
1489	RHOT1
1490	RHPN1
1491	RIF1
1492	RIOK1
1493	RIPK2
1494	RLIM
1495	RMND5B
1496	RNASEH2A
1497	RNASEH2B
1498	RNF114
1499	RNF115
1500	RNF183
1501	RNF213
1502	RNF38
1503	RNF43
1504	RNF8
1505	RNPS1
1506	RP9
1507	RP9P
1508	RPAP2
1509	RPAP3
1510	RPF2
1511	RPGRIP1L
1512	RPIA
1513	RPL10
1514	RPL12
1515	RPL12P38
1516	RPL23A
1517	RPL26L1
1518	RPL30
1519	RPL35
1520	RPL37
1521	RPL39
1522	RPL7
1523	RPL7A
1524	RPL7L1
1525	RPLP0
1526	RPN2
1527	RPP40
1528	RPS15A
1529	RPS19
1530	RPS2
1531	RPS21
1532	RPUSD4
1533	RQCD1
1534	RRM2
1535	RRP1
1536	RRP12
1537	RRP15
1538	RRP1B
1539	RRP9
1540	RRS1
1541	RSL1D1
1542	RSRC1
1543	RTEL1
1544	RTKN
1545	RUNX1
1546	RUVBL1
1547	RUVBL2
1548	S100A11
1549	S100A2
1550	S100P
1551	S100PBP
1552	SART3
1553	SCAI
1554	SCAMP1
1555	SCAMP4
1556	SCD
1557	SCLY
1558	SCML1
1559	SCML2
1560	SCYL3
1561	SDAD1
1562	SDCCAG3
1563	SDR39U1
1564	SEC22C
1565	SEC23B
1566	SEC61A2
1567	SENP5
1568	44076
1569	SERBP1
1570	SERPINB5
1571	SERPINH1
1572	SET
1573	SETD6
1574	SETD8
1575	SF3A3
1576	SF3B3
1577	SF3B4
1578	SFPQ
1579	SFRS1
1580	SFRS11
1581	SFRS13A
1582	SFRS14
1583	SFRS16
1584	SFRS17A
1585	SFRS2
1586	SFTA2
1587	SGK494
1588	SGOL2
1589	SH3TC2
1590	SHB
1591	SHCBP1
1592	SHISA2
1593	SHMT1
1594	SHMT2
1595	SHOX2
1596	SIGMAR1
1597	SIM2
1598	SKA1
1599	SKA3
1600	SKIV2L2
1601	SKP2
1602	SLBP
1603	SLC11A2
1604	SLC12A2
1605	SLC12A8
1606	SLC15A4
1607	SLC16A6
1608	SLC17A9
1609	SLC22A15
1610	SLC22A3
1611	SLC25A17
1612	SLC25A32
1613	SLC25A36
1614	SLC29A1
1615	SLC35B2
1616	SLC38A2
1617	SLC38A5
1618	SLC39A10
1619	SLC39A6
1620	SLC41A3
1621	SLC4A11
1622	SLC4A2
1623	SLC5A6
1624	SLC6A6
1625	SLC7A11
1626	SLC7A5
1627	SLC7A6
1628	SLC7A6OS
1629	SLC9A5
1630	SLCO1B3
1631	SLCO4A1
1632	SLMO1
1633	SMAD5
1634	SMARCAD1
1635	SMARCC1
1636	SMC2
1637	SMC4
1638	SMOX
1639	SMYD2
1640	SMYD3
1641	SMYD5
1642	SNAI1
1643	SNAPC4
1644	SNHG1
1645	SNHG11
1646	SNHG12
1647	SNHG3
1648	SNHG3-RCC1
1649	SNHG7
1650	SNORA21
1651	SNORA43
1652	SNORA60
1653	SNORA70
1654	SNORD14E
1655	SNRPA
1656	SNRPB
1657	SNRPC
1658	SNRPD2
1659	SNRPE
1660	SNRPF
1661	SNRPG
1662	SNTB1
1663	SNX5
1664	SOCS7
1665	SORD
1666	SOX9
1667	SP5
1668	SPATS2
1669	SPC25
1670	SPERT
1671	SPIN4
1672	SPNS1
1673	SPNS2
1674	SPOCD1
1675	SPRY4
1676	SPTBN2
1677	SPTBN5
1678	SQLE
1679	SR140
1680	SRFBP1
1681	SRP72
1682	SRPK2
1683	SRPRB
1684	SRR
1685	SRRD
1686	SRRM1
1687	SRXN1
1688	SS18L1
1689	SSB
1690	SSBP1
1691	SSR1
1692	SSSCA1
1693	SSX2
1694	SSX2B
1695	SSX7
1696	ST7
1697	STAM
1698	STAU1
1699	STC1
1700	STC2
1701	STIL
1702	STK3
1703	STRA6
1704	STRAP
1705	STT3B
1706	STX16
1707	STX1A
1708	SULT1C2
1709	SULT2B1
1710	SUPV3L1
1711	SURF6
1712	SUV39H2
1713	SUV420H2
1714	SYCE2
1715	SYDE1
1716	SYNCRIP
1717	SYPL1
1718	TAF15
1719	TAF1A
1720	TAF1D
1721	TAF2
1722	TAF4
1723	TAF5L
1724	TAF9
1725	TAGLN2
1726	TALDO1
1727	TARBP1
1728	TARBP2
1729	TBC1D24
1730	TBC1D3P2
1731	TBC1D4
1732	TBCA
1733	TBL1XR1
1734	TBL2
1735	TBRG4
1736	TBX3
1737	TCERG1
1738	TCF3
1739	TCF7
1740	TCFL5
1741	TCOF1
1742	TCTN1
1743	TDGF3
1744	TDP1
1745	TEAD4
1746	TELO2
1747	TESC
1748	TET1
1749	TEX10
1750	TFAM
1751	TFAP2A
1752	TFB2M
1753	TFDP1
1754	TFDP3
1755	TG
1756	TGDS
1757	TGFBI
1758	TGIF1
1759	TGIF2
1760	TGS1
1761	TH1L
1762	THADA
1763	THOC2
1764	THOC3
1765	THUMPD2
1766	THUMPD3
1767	THY1
1768	TIA1
1769	TIAL1
1770	TIGD1
1771	TIMELESS
1772	TIMM16
1773	TIMM50
1774	TIMM8A
1775	TIMP1
1776	TJP2
1777	TKT
1778	TLX1
1779	TM4SF19
1780	TMCC1
1781	TMED9
1782	TMEM105
1783	TMEM123
1784	TMEM132A
1785	TMEM147
1786	TMEM161A
1787	TMEM165
1788	TMEM185B
1789	TMEM189-UBE2V1
1790	TMEM194A
1791	TMEM206
1792	TMEM231
1793	TMEM33
1794	TMEM39A
1795	TMEM41A
1796	TMEM48
1797	TMEM5
1798	TMEM67
1799	TMEM9
1800	TMEM97
1801	TMPO
1802	TMPRSS13
1803	TMPRSS3
1804	TMTC4
1805	TNFRSF12A
1806	TNFRSF6B
1807	TNPO1
1808	TNPO2
1809	TNS4
1810	TOMM34
1811	TOP1MT
1812	TOP2A
1813	TOPBP1
1814	TP53RK
1815	TPD52L1
1816	TPP2
1817	TPTE
1818	TPX2
1819	TRAF5
1820	TRAIP
1821	TRAM1
1822	TRAP1
1823	TRAPPC2L
1824	TRIB3
1825	TRIM11
1826	TRIM27
1827	TRIM29
1828	TRIM32
1829	TRIM52
1830	TRIM59
1831	TRIP13
1832	TRIT1
1833	TRMT1
1834	TRMT11
1835	TRMT112
1836	TRMT2B
1837	TRMT6
1838	TRMU
1839	TRNT1
1840	TROAP
1841	TRPC4AP
1842	TRPM2
1843	TRPV4
1844	TRUB2
1845	TSEN15
1846	TSEN2
1847	TSEN54
1848	TSN
1849	TSPAN31
1850	TSPAN5
1851	TSR1
1852	TTC17
1853	TTC26
1854	TTC9
1855	TTF1
1856	TTF2
1857	TTK
1858	TTL
1859	TTLL4
1860	TTYH3
1861	TUBA4B
1862	TUBE1
1863	TUBGCP3
1864	TWISTNB
1865	TXLNG
1866	TXNRD3
1867	TYRO3
1868	U2AF2
1869	UBA2
1870	UBA6
1871	UBAP2
1872	UBAP2L
1873	UBE2C
1874	UBE2CBP
1875	UBE2I
1876	UBE2N
1877	UBE2NL
1878	UBE2O
1879	UBE2S
1880	UBE2T
1881	UBE2V1
1882	UBE3C
1883	UBFD1
1884	UBQLN1
1885	UBXN4
1886	UCKL1
1887	UCN
1888	UGGT2
1889	UHRF1
1890	UHRF1BP1
1891	UHRF2
1892	ULBP2
1893	ULK4
1894	UMPS
1895	UPF3A
1896	UPF3B
1897	URB1
1898	URB2
1899	USP10
1900	USP27X
1901	USP37
1902	USP48
1903	USP6NL
1904	USPL1
1905	UTP14A
1906	UTP14C
1907	UTP15
1908	UTP18
1909	UTP20
1910	UTP6
1911	VARS2
1912	VEGFA
1913	VKORC1L1
1914	VMA21
1915	VPRBP
1916	VPS72
1917	VRK2
1918	WBP11
1919	WBP11P1
1920	WBSCR28
1921	WDHD1
1922	WDR12
1923	WDR19
1924	WDR27
1925	WDR3
1926	WDR31
1927	WDR35
1928	WDR36
1929	WDR43
1930	WDR45L
1931	WDR5
1932	WDR5B
1933	WDR66
1934	WDR74
1935	WDR75
1936	WDR76
1937	WDR77
1938	WDR85
1939	WDR90
1940	WDYHV1
1941	WISP1
1942	WNT2
1943	WNT3
1944	XPNPEP3
1945	XPO1
1946	XPO4
1947	XPO5
1948	XPOT
1949	XRCC2
1950	XRCC3
1951	XRCC5
1952	XRN2
1953	YAF2
1954	YAP1
1955	YARS2
1956	YDJC
1957	YEATS4
1958	YTHDF1
1959	YWHAQ
1960	YY1
1961	ZAK
1962	ZBTB25
1963	ZBTB33
1964	ZBTB39
1965	ZBTB41
1966	ZBTB9
1967	ZC3H15
1968	ZC3H8
1969	ZC3HAV1L
1970	ZDHHC9
1971	ZFC3H1
1972	ZFP90
1973	ZFR
1974	ZKSCAN2
1975	ZMYM1
1976	ZMYM2
1977	ZMYM4
1978	ZMYM5
1979	ZMYM6
1980	ZMYND19
1981	ZNF12
1982	ZNF121
1983	ZNF146
1984	ZNF174
1985	ZNF185
1986	ZNF195
1987	ZNF200
1988	ZNF202
1989	ZNF207
1990	ZNF259
1991	ZNF26
1992	ZNF273
1993	ZNF275
1994	ZNF280C
1995	ZNF3
1996	ZNF318
1997	ZNF337
1998	ZNF35
[truncated: 6,928 more rows]

## Sheet: Table S5
Table S5. Final targets of compounds against CRC
NO	Targets（136)
1	DPP4
2	ADRB2
3	ADORA3
4	ALK
5	FAP
6	ABCB1
7	DHFR
8	IGF1R
9	INSR
10	MET
11	NTRK2
12	ACVRL1
13	NTRK3
14	KIT
15	FGFR3
16	PLK1
17	PRKCZ
18	TEK
19	CHEK1
20	EGFR
21	PIM1
22	JAK3
23	PSEN1
24	MMP13
25	MMP14
26	FLT3
27	CCNA2
28	ESR1
29	AR
30	PIK3CG
31	PIK3CD
32	COMT
33	WEE1
34	ESR2
35	BCHE
36	ERBB2
37	CCND1
38	CDK4
39	P2RX7
40	ELANE
41	CCND2
42	MAPK10
43	PARP1
44	CDK1
45	CCNE1
46	CCNE2
47	CDK2
48	MAP2K3
49	CCNB1
50	CHRNA3
51	PRKAA2
52	MYLK
53	CHEK2
54	PDPK1
55	DAPK1
56	MAP2K4
57	PLK4
58	PRKACA
59	MTAP
60	TERT
61	TNNI3
62	AURKA
63	TOP2A
64	ALOX12
65	MAPK9
66	PRMT1
67	CTSD
68	MMP3
69	MMP1
70	NR3C1
71	ACHE
72	PRKCA
73	CREBBP
74	TLR8
75	TLR7
76	MMP7
77	CASP8
78	CACNA1G
79	CCR5
80	ATAD2
81	PRKCE
82	PTGS2
83	HSP90AA1
84	SLC2A1
85	TRPV4
86	MAPK3
87	WNT3A
88	TKT
89	BCL2
90	EDNRB
91	EDNRA
92	CTSB
93	CA2
94	CYP17A1
95	CDC25C
96	CDC25A
97	CASP7
98	CASP9
99	PPARA
100	TTK
101	NR3C2
102	TGFBR1
103	F2R
104	JUN
105	TTR
106	PTK2
107	BTK
108	FGFR2
109	TNF
110	RXRA
111	MME
112	ECE1
113	VDR
114	NAMPT
115	HMOX1
116	CA9
117	AXL
118	KLK2
119	SCN9A
120	CX3CR1
121	PHLPP2
122	MC1R
123	NUDT1
124	EPHB4
125	ABCG2
126	MIF
127	PTGER2
128	SELP
129	BCL2L1
130	HSD17B1
131	ABCC1
132	MMP12
133	XDH
134	APEX1
135	AKR1C2
136	AHR

## Sheet: Table S6
Table S6. Go analysis of the targets
Category	Term	Count	%	PValue	Fold Enrichment	Bonferroni	Benjamini	FDR
BP	GO:0018108~peptidyl-tyrosine phosphorylation	22	16.1765	2.85526e-20	17.7539	5.40214e-17	5.40214e-17	5.10234e-17
BP	GO:0046777~protein autophosphorylation	21	15.4412	6.85131e-18	15.0749	1.29627e-14	6.48134e-15	6.12165e-15
BP	GO:0006468~protein phosphorylation	27	19.8529	2.86873e-15	7.31076	5.46141e-12	1.80922e-12	1.70881e-12
BP	GO:0008284~positive regulation of cell proliferation	26	19.1176	4.15841e-14	6.88892	7.87703e-11	1.96693e-11	1.85777e-11
BP	GO:0001934~positive regulation of protein phosphorylation	14	10.2941	2.84727e-11	13.6109	5.38703e-08	1.07741e-08	1.01761e-08
BP	GO:0000086~G2/M transition of mitotic cell cycle	14	10.2941	7.47517e-11	12.6174	1.4143e-07	2.35717e-08	2.22635e-08
BP	GO:0007169~transmembrane receptor protein tyrosine kinase signaling pathway	12	8.82353	2.96287e-10	15.4338	5.60576e-07	8.00823e-08	7.56379e-08
BP	GO:0018105~peptidyl-serine phosphorylation	13	9.55882	3.61685e-10	12.8409	6.84308e-07	8.55385e-08	8.07914e-08
BP	GO:0045893~positive regulation of transcription, DNA-templated	21	15.4412	5.39115e-09	5.03472	1.02e-05	1.13334e-06	1.07044e-06
BP	GO:0043410~positive regulation of MAPK cascade	10	7.35294	1.71503e-08	15.2433	3.24479e-05	3.21617e-06	3.03769e-06
BP	GO:0043406~positive regulation of MAP kinase activity	9	6.61765	2.22478e-08	18.8345	4.2092e-05	3.21617e-06	3.03769e-06
BP	GO:0042493~response to drug	16	11.7647	2.27492e-08	6.49845	4.30405e-05	3.21617e-06	3.03769e-06
BP	GO:0051897~positive regulation of protein kinase B signaling	10	7.35294	2.37141e-08	14.6989	4.4866e-05	3.21617e-06	3.03769e-06
BP	GO:0010628~positive regulation of gene expression	15	11.0294	2.54308e-08	7.06893	4.81139e-05	3.21617e-06	3.03769e-06
BP	GO:0048661~positive regulation of smooth muscle cell proliferation	9	6.61765	2.54982e-08	18.5206	4.82414e-05	3.21617e-06	3.03769e-06
BP	GO:0030335~positive regulation of cell migration	13	9.55882	2.99586e-08	8.72347	5.66801e-05	3.54261e-06	3.346e-06
BP	GO:0007165~signal transduction	30	22.0588	3.40133e-08	3.19045	6.4351e-05	3.78548e-06	3.5754e-06
BP	GO:0071260~cellular response to mechanical stimulus	9	6.61765	9.84538e-08	15.6512	0.000186257	1.03486e-05	9.77428e-06
BP	GO:0051301~cell division	16	11.7647	1.44446e-07	5.64437	0.000273254	1.43837e-05	1.35855e-05
BP	GO:0070374~positive regulation of ERK1 and ERK2 cascade	12	8.82353	1.68252e-07	8.46655	0.000318282	1.59166e-05	1.50333e-05
BP	GO:0000187~activation of MAPK activity	10	7.35294	1.97663e-07	11.5393	0.000373909	1.78085e-05	1.68202e-05
BP	GO:0006954~inflammatory response	16	11.7647	4.00889e-07	5.21248	0.000758194	3.44764e-05	3.25631e-05
BP	GO:0018107~peptidyl-threonine phosphorylation	7	5.14706	5.39694e-07	22.7446	0.00102058	4.43957e-05	4.19319e-05
BP	GO:0043066~negative regulation of apoptotic process	17	12.5	7.78426e-07	4.61319	0.0014717	5.96003e-05	5.62927e-05
BP	GO:0030574~collagen catabolic process	8	5.88235	7.87531e-07	15.4338	0.0014889	5.96003e-05	5.62927e-05
BP	GO:0043524~negative regulation of neuron apoptotic process	10	7.35294	1.17989e-06	9.35383	0.00222986	8.58594e-05	8.10945e-05
BP	GO:0008283~cell proliferation	15	11.0294	1.49646e-06	5.06027	0.00282731	0.000104863	9.90437e-05
BP	GO:0001525~angiogenesis	12	8.82353	1.8734e-06	6.64416	0.0035382	0.000126588	0.000119563
BP	GO:0048015~phosphatidylinositol-mediated signaling	9	6.61765	2.20516e-06	10.4834	0.00416347	0.000143868	0.000135883
BP	GO:0022617~extracellular matrix disassembly	8	5.88235	2.55829e-06	12.9969	0.00482859	0.000161343	0.000152389
BP	GO:0019233~sensory perception of pain	7	5.14706	3.62939e-06	16.621	0.0068433	0.00022151	0.000209217
BP	GO:0048146~positive regulation of fibroblast proliferation	7	5.14706	4.54411e-06	16.0054	0.00856062	0.00026867	0.00025376
BP	GO:0032496~response to lipopolysaccharide	10	7.35294	7.09233e-06	7.52869	0.0133291	0.000406627	0.00038406
BP	GO:0000165~MAPK cascade	12	8.82353	8.78775e-06	5.65514	0.016489	0.000489012	0.000461874
BP	GO:0006977~DNA damage response, signal transduction by p53 class mediator resulting in cell cycle arrest	7	5.14706	1.02616e-05	13.9402	0.0192277	0.000554711	0.000523926
BP	GO:0008584~male gonad development	8	5.88235	1.06241e-05	10.5081	0.0199002	0.000558355	0.000527368
BP	GO:0006508~proteolysis	16	11.7647	1.20386e-05	3.95106	0.0225197	0.000615595	0.000581431
BP	GO:0043627~response to estrogen	7	5.14706	1.35185e-05	13.2968	0.0252528	0.000655819	0.000619423
BP	GO:0014068~positive regulation of phosphatidylinositol 3-kinase signaling	7	5.14706	1.35185e-05	13.2968	0.0252528	0.000655819	0.000619423
BP	GO:0038083~peptidyl-tyrosine autophosphorylation	6	4.41176	1.63656e-05	18.5206	0.0304895	0.000774094	0.000731134
BP	GO:0000082~G1/S transition of mitotic cell cycle	8	5.88235	1.81731e-05	9.68397	0.0337995	0.000838624	0.000792083
BP	GO:0001701~in utero embryonic development	10	7.35294	2.03431e-05	6.60271	0.0377582	0.000916407	0.000865549
BP	GO:0045740~positive regulation of DNA replication	6	4.41176	2.08865e-05	17.6387	0.0387471	0.000919007	0.000868005
BP	GO:0045429~positive regulation of nitric oxide biosynthetic process	6	4.41176	2.3483e-05	17.2285	0.0434578	0.00100977	0.00095373
BP	GO:0045416~positive regulation of interleukin-8 biosynthetic process	4	2.94118	2.76322e-05	61.7353	0.0509377	0.00116178	0.0010973
BP	GO:0006367~transcription initiation from RNA polymerase II promoter	9	6.61765	3.14568e-05	7.31076	0.0577807	0.00129383	0.00122203
BP	GO:0045944~positive regulation of transcription from RNA polymerase II promoter	22	16.1765	3.61625e-05	2.76896	0.0661324	0.00143751	0.00135774
BP	GO:0008630~intrinsic apoptotic signaling pathway in response to DNA damage	6	4.41176	3.64697e-05	15.7622	0.0666751	0.00143751	0.00135774
BP	GO:0014066~regulation of phosphatidylinositol 3-kinase signaling	7	5.14706	3.85965e-05	11.0807	0.0704234	0.0014903	0.00140759
BP	GO:0051090~regulation of sequence-specific DNA binding transcription factor activity	5	3.67647	4.43314e-05	24.6941	0.0804555	0.0016775	0.0015844
BP	GO:0051726~regulation of cell cycle	8	5.88235	6.39938e-05	7.96584	0.114037	0.00237405	0.00224229
BP	GO:0001666~response to hypoxia	9	6.61765	7.56029e-05	6.46067	0.133286	0.00275078	0.00259812
BP	GO:0035556~intracellular signal transduction	13	9.55882	0.000100582	3.98292	0.173298	0.00358879	0.00338962
BP	GO:0007204~positive regulation of cytosolic calcium ion concentration	8	5.88235	0.000104403	7.37138	0.179253	0.00358879	0.00338962
BP	GO:0090399~replicative senescence	4	2.94118	0.000106023	41.1569	0.181765	0.00358879	0.00338962
BP	GO:0043552~positive regulation of phosphatidylinositol 3-kinase activity	5	3.67647	0.000106222	19.9146	0.182073	0.00358879	0.00338962
BP	GO:0046854~phosphatidylinositol phosphorylation	7	5.14706	0.000110161	9.19462	0.188147	0.00365657	0.00345365
BP	GO:0007507~heart development	9	6.61765	0.000116487	6.07232	0.197807	0.00379989	0.00358901
BP	GO:0071456~cellular response to hypoxia	7	5.14706	0.000123794	9.00306	0.208822	0.00396979	0.00374948
BP	GO:2001240~negative regulation of extrinsic apoptotic signaling pathway in absence of ligand	5	3.67647	0.00021479	16.6852	0.333974	0.00677305	0.00639717
BP	GO:0033138~positive regulation of peptidyl-serine phosphorylation	6	4.41176	0.00024822	10.5832	0.374804	0.00769889	0.00727162
BP	GO:0006974~cellular response to DNA damage stimulus	9	6.61765	0.000279694	5.34248	0.410956	0.00853517	0.00806149
BP	GO:0043280~positive regulation of cysteine-type endopeptidase activity involved in apoptotic process	5	3.67647	0.000291726	15.4338	0.424218	0.00876105	0.00827484
BP	GO:2000811~negative regulation of anoikis	4	2.94118	0.000318194	29.0519	0.45235	0.00936944	0.00884946
BP	GO:0042981~regulation of apoptotic process	9	6.61765	0.000328165	5.21707	0.462588	0.00936944	0.00884946
BP	GO:0030168~platelet activation	7	5.14706	0.000331793	7.5156	0.466265	0.00936944	0.00884946
BP	GO:0045766~positive regulation of angiogenesis	7	5.14706	0.000331793	7.5156	0.466265	0.00936944	0.00884946
BP	GO:0007623~circadian rhythm	6	4.41176	0.000342804	9.87765	0.477273	0.00953802	0.00900869
BP	GO:0007166~cell surface receptor signaling pathway	10	7.35294	0.000375059	4.50623	0.50823	0.0101648	0.00960068
BP	GO:0007568~aging	8	5.88235	0.000376076	5.98645	0.509176	0.0101648	0.00960068
CC	GO:0005829~cytosol	57	41.9118	2.33121e-10	2.30407	5.71145e-08	4.29119e-08	3.78325e-08
CC	GO:0005654~nucleoplasm	51	37.5	4.49126e-10	2.45474	1.10036e-07	4.29119e-08	3.78325e-08
CC	GO:0009986~cell surface	22	16.1765	5.25452e-10	5.43911	1.28736e-07	4.29119e-08	3.78325e-08
CC	GO:0005886~plasma membrane	63	46.3235	1.71237e-09	2.04853	4.19532e-07	1.04883e-07	9.24682e-08
CC	GO:0043235~receptor complex	12	8.82353	2.61761e-09	12.6614	6.41314e-07	1.28263e-07	1.13081e-07
CC	GO:0005887~integral component of plasma membrane	32	23.5294	3.25507e-08	3.03039	7.97489e-06	1.32915e-06	1.17182e-06
CC	GO:0016020~membrane	38	27.9412	1.01126e-06	2.31455	0.000247727	3.53939e-05	3.12045e-05
CC	GO:0045121~membrane raft	11	8.08824	3.16085e-06	7.15534	0.000774109	9.68009e-05	8.53428e-05
CC	GO:0000307~cyclin-dependent protein kinase holoenzyme complex	5	3.67647	3.69007e-06	44.6667	0.00090366	0.000100452	8.85617e-05
CC	GO:0048471~perinuclear region of cytoplasm	16	11.7647	5.7642e-05	3.4525	0.0140234	0.00131015	0.00115507
CC	GO:0016324~apical plasma membrane	11	8.08824	6.28068e-05	5.06529	0.0152704	0.00131015	0.00115507
CC	GO:0005737~cytoplasm	61	44.8529	6.41704e-05	1.5653	0.0155993	0.00131015	0.00115507
CC	GO:0005901~caveola	6	4.41176	0.000119761	12.3692	0.0289169	0.00225703	0.00198987
CC	GO:0005768~endosome	9	6.61765	0.000275483	5.36	0.0652747	0.00482095	0.00425031
CC	GO:0031965~nuclear membrane	9	6.61765	0.000310155	5.26638	0.0731835	0.00506586	0.00446623
CC	GO:0016323~basolateral plasma membrane	8	5.88235	0.000390642	5.95556	0.091287	0.00598171	0.00527367
CC	GO:0042629~mast cell granule	4	2.94118	0.000479524	25.5238	0.11087	0.00691078	0.00609277
CC	GO:0005925~focal adhesion	11	8.08824	0.000672501	3.76982	0.151952	0.00897987	0.00791695
CC	GO:0005634~nucleus	59	43.3824	0.000709138	1.46002	0.159535	0.00897987	0.00791695
CC	GO:0031594~neuromuscular junction	5	3.67647	0.000733051	12.1818	0.164448	0.00897987	0.00791695
CC	GO:0005615~extracellular space	22	16.1765	0.000910046	2.18857	0.199935	0.0106172	0.00936047
CC	GO:0043234~protein complex	11	8.08824	0.00100171	3.57767	0.217719	0.0111554	0.00983493
MF	GO:0005524~ATP binding	54	39.7059	5.72473e-22	4.48344	2.62192e-19	2.62192e-19	2.39294e-19
MF	GO:0004714~transmembrane receptor protein tyrosine kinase activity	14	10.2941	1.36724e-18	45.7303	6.26198e-16	3.13099e-16	2.85754e-16
MF	GO:0004672~protein kinase activity	27	19.8529	6.96076e-18	9.33531	3.18803e-15	1.06268e-15	9.69865e-16
MF	GO:0004713~protein tyrosine kinase activity	19	13.9706	1.96249e-17	17.7321	8.98822e-15	2.24705e-15	2.05081e-15
MF	GO:0005515~protein binding	114	83.8235	9.18675e-15	1.61073	4.2204e-12	8.41506e-13	7.68012e-13
MF	GO:0019901~protein kinase binding	23	16.9118	2.62522e-13	7.59275	1.20256e-10	2.00392e-11	1.8289e-11
MF	GO:0016301~kinase activity	19	13.9706	7.72354e-13	9.78579	3.53751e-10	5.0534e-11	4.61206e-11
MF	GO:0004674~protein serine/threonine kinase activity	22	16.1765	2.35554e-12	7.26263	1.07885e-09	1.34854e-10	1.23077e-10
MF	GO:0042803~protein homodimerization activity	24	17.6471	1.6226e-08	4.08082	7.43149e-06	8.25724e-07	7.53608e-07
MF	GO:0004175~endopeptidase activity	8	5.88235	2.31677e-07	18.3889	0.000106102	1.06108e-05	9.68409e-06
MF	GO:0003707~steroid hormone receptor activity	8	5.88235	2.99383e-07	17.7321	0.000137108	1.24652e-05	1.13766e-05
MF	GO:0019899~enzyme binding	15	11.0294	4.56941e-07	5.59122	0.000209257	1.74399e-05	1.59168e-05
MF	GO:0042802~identical protein binding	21	15.4412	2.08894e-06	3.48014	0.000956276	7.35948e-05	6.71673e-05
MF	GO:0004222~metalloendopeptidase activity	9	6.61765	3.43465e-06	9.88606	0.00157183	0.000112362	0.000102549
MF	GO:0004252~serine-type endopeptidase activity	12	8.82353	6.47363e-06	5.84118	0.00296054	0.000197662	0.000180399
MF	GO:0004879~RNA polymerase II transcription factor activity, ligand-activated sequence-specific DNA binding	6	4.41176	9.38013e-06	20.6875	0.0042869	0.000268349	0.000244912
MF	GO:0046934~phosphatidylinositol-4,5-bisphosphate 3-kinase activity	7	5.14706	9.96055e-06	14.0141	0.00455156	0.000268349	0.000244912
MF	GO:0005088~Ras guanyl-nucleotide exchange factor activity	8	5.88235	3.82525e-05	8.63478	0.0173674	0.000973313	0.000888308
MF	GO:0004716~receptor signaling protein tyrosine kinase activity	4	2.94118	5.76087e-05	49.65	0.0260405	0.0013629	0.00124387
MF	GO:0005496~steroid binding	5	3.67647	5.95155e-05	22.9861	0.0268907	0.0013629	0.00124387
MF	GO:0008134~transcription factor binding	11	8.08824	9.61128e-05	4.80766	0.0430669	0.00209617	0.0019131
MF	GO:0016538~cyclin-dependent protein serine/threonine kinase regulator activity	4	2.94118	0.000212121	33.1	0.0925909	0.00441598	0.0040303
MF	GO:0008144~drug binding	6	4.41176	0.000355945	9.79934	0.150453	0.00708796	0.00646892
MF	GO:0035173~histone kinase activity	3	2.20588	0.000376917	93.0938	0.158577	0.00719283	0.00656464

## Sheet: Table S7
Table S7. KEGG analysis of the targets
Category	Term	Count	%	PValue	Fold Enrichment	Bonferroni	Benjamini	FDR
KEGG_PATHWAY	hsa05200:Pathways in cancer	40	29.4118	7.56986e-20	5.6923	1.49126e-17	1.49126e-17	8.70533e-18
KEGG_PATHWAY	hsa05215:Prostate cancer	17	12.5	1.75331e-12	10.804	3.45393e-10	1.72701e-10	1.00815e-10
KEGG_PATHWAY	hsa04151:PI3K-Akt signaling pathway	29	21.3235	5.55006e-12	4.7011	1.09337e-09	2.77527e-10	1.62008e-10
KEGG_PATHWAY	hsa05161:Hepatitis B	20	14.7059	5.63507e-12	7.71405	1.1101e-09	2.77527e-10	1.62008e-10
KEGG_PATHWAY	hsa04068:FoxO signaling pathway	19	13.9706	1.39885e-11	7.92992	2.75573e-09	5.51146e-10	3.21735e-10
KEGG_PATHWAY	hsa04914:Progesterone-mediated oocyte maturation	15	11.0294	2.60515e-10	9.64256	5.13214e-08	8.55357e-09	4.9932e-09
KEGG_PATHWAY	hsa04110:Cell cycle	17	12.5	3.86957e-10	7.66739	7.62306e-08	1.08901e-08	6.35715e-09
KEGG_PATHWAY	hsa05223:Non-small cell lung cancer	12	8.82353	2.63045e-09	11.9843	5.18198e-07	6.47748e-08	3.78127e-08
KEGG_PATHWAY	hsa05230:Central carbon metabolism in cancer	12	8.82353	1.1656e-08	10.4863	2.29623e-06	2.55137e-07	1.48938e-07
KEGG_PATHWAY	hsa05212:Pancreatic cancer	12	8.82353	1.38223e-08	10.325	2.72298e-06	2.72299e-07	1.58956e-07
KEGG_PATHWAY	hsa04115:p53 signaling pathway	12	8.82353	1.92605e-08	10.0167	3.79431e-06	3.44938e-07	2.0136e-07
KEGG_PATHWAY	hsa05222:Small cell lung cancer	13	9.55882	2.47544e-08	8.55352	4.8766e-06	4.06385e-07	2.3723e-07
KEGG_PATHWAY	hsa04668:TNF signaling pathway	14	10.2941	4.00241e-08	7.31753	7.88472e-06	6.06519e-07	3.54059e-07
KEGG_PATHWAY	hsa05203:Viral carcinogenesis	18	13.2353	9.66909e-08	4.91065	1.90479e-05	1.30965e-06	7.64515e-07
KEGG_PATHWAY	hsa04066:HIF-1 signaling pathway	13	9.55882	9.97193e-08	7.57342	1.96445e-05	1.30965e-06	7.64515e-07
KEGG_PATHWAY	hsa04930:Type II diabetes mellitus	10	7.35294	1.20954e-07	11.6514	2.38277e-05	1.48925e-06	8.69358e-07
KEGG_PATHWAY	hsa04071:Sphingolipid signaling pathway	14	10.2941	1.59393e-07	6.5248	3.13999e-05	1.84708e-06	1.07824e-06
KEGG_PATHWAY	hsa04664:Fc epsilon RI signaling pathway	11	8.08824	2.59422e-07	9.04699	5.11047e-05	2.83922e-06	1.65742e-06
KEGG_PATHWAY	hsa05206:MicroRNAs in cancer	20	14.7059	5.36012e-07	3.91097	0.000105589	5.5576e-06	3.24428e-06
KEGG_PATHWAY	hsa04510:Focal adhesion	17	12.5	5.84151e-07	4.61532	0.000115071	5.75388e-06	3.35887e-06
KEGG_PATHWAY	hsa05210:Colorectal cancer	10	7.35294	1.18771e-06	9.02046	0.000233952	1.11419e-05	6.50414e-06
KEGG_PATHWAY	hsa05166:HTLV-I infection	18	13.2353	2.04563e-06	3.96332	0.000402908	1.83177e-05	1.0693e-05
KEGG_PATHWAY	hsa04620:Toll-like receptor signaling pathway	12	8.82353	2.32601e-06	6.33134	0.000458119	1.99228e-05	1.163e-05
KEGG_PATHWAY	hsa04012:ErbB signaling pathway	11	8.08824	2.68798e-06	7.07121	0.000529392	2.20638e-05	1.28799e-05
KEGG_PATHWAY	hsa04931:Insulin resistance	12	8.82353	2.8015e-06	6.21409	0.000551745	2.20759e-05	1.28869e-05
KEGG_PATHWAY	hsa04114:Oocyte meiosis	12	8.82353	3.67448e-06	6.04614	0.000723611	2.78241e-05	1.62425e-05
KEGG_PATHWAY	hsa04917:Prolactin signaling pathway	10	7.35294	3.81346e-06	7.87702	0.000750971	2.78241e-05	1.62425e-05
KEGG_PATHWAY	hsa04919:Thyroid hormone signaling pathway	12	8.82353	5.20395e-06	5.83584	0.00102466	3.66135e-05	2.13734e-05
KEGG_PATHWAY	hsa05219:Bladder cancer	8	5.88235	6.33117e-06	10.9126	0.00124647	4.30083e-05	2.51064e-05
KEGG_PATHWAY	hsa04750:Inflammatory mediator regulation of TRP channels	11	8.08824	7.98511e-06	6.2775	0.00157184	5.24356e-05	3.06096e-05
KEGG_PATHWAY	hsa04014:Ras signaling pathway	16	11.7647	9.53553e-06	3.95942	0.00187674	6.05967e-05	3.53737e-05
KEGG_PATHWAY	hsa05205:Proteoglycans in cancer	15	11.0294	1.05428e-05	4.19451	0.00207478	6.49039e-05	3.7888e-05
KEGG_PATHWAY	hsa04015:Rap1 signaling pathway	15	11.0294	1.83876e-05	3.99477	0.00361583	0.000109768	6.40779e-05
KEGG_PATHWAY	hsa05145:Toxoplasmosis	11	8.08824	2.23545e-05	5.59268	0.00439419	0.000129524	7.56106e-05
KEGG_PATHWAY	hsa04912:GnRH signaling pathway	10	7.35294	2.98052e-05	6.14581	0.0058545	0.000167761	9.79313e-05
KEGG_PATHWAY	hsa05213:Endometrial cancer	8	5.88235	3.2057e-05	8.60413	0.00629543	0.000175423	0.000102404
KEGG_PATHWAY	hsa04024:cAMP signaling pathway	14	10.2941	4.3768e-05	3.95442	0.00858542	0.000233035	0.000136036
KEGG_PATHWAY	hsa04722:Neurotrophin signaling pathway	11	8.08824	4.76587e-05	5.12663	0.00934505	0.000247073	0.00014423
KEGG_PATHWAY	hsa05164:Influenza A	13	9.55882	5.42379e-05	4.17844	0.0106283	0.000267165	0.000155959
KEGG_PATHWAY	hsa05169:Epstein-Barr virus infection	11	8.08824	5.49278e-05	5.04258	0.0107627	0.000267165	0.000155959
KEGG_PATHWAY	hsa04960:Aldosterone-regulated sodium reabsorption	7	5.14706	5.56028e-05	10.0381	0.0108943	0.000267165	0.000155959
KEGG_PATHWAY	hsa04932:Non-alcoholic fatty liver disease (NAFLD)	12	8.82353	6.85571e-05	4.44452	0.0134154	0.000321566	0.000187716
KEGG_PATHWAY	hsa05142:Chagas disease (American trypanosomiasis)	10	7.35294	8.61251e-05	5.37758	0.0168242	0.000394573	0.000230335
KEGG_PATHWAY	hsa04210:Apoptosis	8	5.88235	0.000101775	7.21637	0.019851	0.000455674	0.000266003
KEGG_PATHWAY	hsa05214:Glioma	8	5.88235	0.000137881	6.8833	0.0267988	0.000603611	0.000352362
KEGG_PATHWAY	hsa04010:MAPK signaling pathway	15	11.0294	0.000141584	3.31582	0.0275086	0.000606349	0.00035396
KEGG_PATHWAY	hsa04310:Wnt signaling pathway	11	8.08824	0.00015521	4.45794	0.030116	0.000650561	0.000379769
KEGG_PATHWAY	hsa04520:Adherens junction	8	5.88235	0.000241245	6.30161	0.0464191	0.000969904	0.000566188
KEGG_PATHWAY	hsa05218:Melanoma	8	5.88235	0.000241245	6.30161	0.0464191	0.000969904	0.000566188
KEGG_PATHWAY	hsa04915:Estrogen signaling pathway	9	6.61765	0.000345892	5.08426	0.065882	0.00136282	0.000795552
KEGG_PATHWAY	hsa05231:Choline metabolism in cancer	9	6.61765	0.000396447	4.98358	0.0751425	0.00153138	0.00089395
KEGG_PATHWAY	hsa05221:Acute myeloid leukemia	7	5.14706	0.000432806	6.99085	0.081746	0.00163967	0.000957167
KEGG_PATHWAY	hsa04150:mTOR signaling pathway	7	5.14706	0.0005242	6.74979	0.0981387	0.00194844	0.00113742
KEGG_PATHWAY	hsa05160:Hepatitis C	10	7.35294	0.000554691	4.20502	0.103542	0.0019868	0.00115981
KEGG_PATHWAY	hsa05162:Measles	10	7.35294	0.000554691	4.20502	0.103542	0.0019868	0.00115981
KEGG_PATHWAY	hsa04370:VEGF signaling pathway	7	5.14706	0.000688686	6.41783	0.126911	0.0024227	0.00141427
KEGG_PATHWAY	hsa04910:Insulin signaling pathway	10	7.35294	0.000725373	4.05267	0.133203	0.00250699	0.00146347
KEGG_PATHWAY	hsa05211:Renal cell carcinoma	7	5.14706	0.00104866	5.93163	0.186731	0.00356181	0.00207923
KEGG_PATHWAY	hsa04020:Calcium signaling pathway	11	8.08824	0.00122846	3.43684	0.215066	0.00410181	0.00239446
KEGG_PATHWAY	hsa04920:Adipocytokine signaling pathway	7	5.14706	0.00142869	5.59268	0.245465	0.00469087	0.00273833
KEGG_PATHWAY	hsa04913:Ovarian steroidogenesis	6	4.41176	0.00165166	6.84818	0.277939	0.00525611	0.00306829
KEGG_PATHWAY	hsa05220:Chronic myeloid leukemia	7	5.14706	0.00165421	5.43733	0.278302	0.00525611	0.00306829
KEGG_PATHWAY	hsa04916:Melanogenesis	8	5.88235	0.00190195	4.47415	0.312739	0.00594736	0.00347181
KEGG_PATHWAY	hsa04380:Osteoclast differentiation	9	6.61765	0.00218234	3.8423	0.349745	0.00671751	0.00392139
KEGG_PATHWAY	hsa04923:Regulation of lipolysis in adipocytes	6	4.41176	0.00299826	5.99216	0.446529	0.00894937	0.00522425
KEGG_PATHWAY	hsa04621:NOD-like receptor signaling pathway	6	4.41176	0.00299826	5.99216	0.446529	0.00894937	0.00522425
KEGG_PATHWAY	hsa04725:Cholinergic synapse	8	5.88235	0.00343904	4.03076	0.492703	0.0101118	0.00590283
KEGG_PATHWAY	hsa05152:Tuberculosis	10	7.35294	0.00406276	3.15971	0.551566	0.01177	0.00687084
KEGG_PATHWAY	hsa04921:Oxytocin signaling pathway	9	6.61765	0.00501964	3.35561	0.628928	0.0143314	0.00836607
KEGG_PATHWAY	hsa04152:AMPK signaling pathway	8	5.88235	0.00604295	3.63752	0.697015	0.0170066	0.0099277

## Sheet: Table S8
Table S8. Toxicity evaluation of thhe compounds by Toxtree
Name	CompoundCID	SMILES	RevisedCDT
N- Desmethoxyrankinidine	5316594	CC=C1CNC2CC3(C4CC1C2CO4)C5=CC=CC=C5NC3=O	High (Class III)
11- Methoxygelsemamide	5319437	CC=C1CN2C3CC(C2=O)(C4CC1C3CO4)C5=C(C=C(C=C5)O)COC	High (Class III)
Gelsevirine	14217344	CN1CC2(C3CC4C5(C2C1C3CO4)C6=CC=CC=C6N(C5=O)OC)C=C	High (Class III)
Gelsenicine	21123652	CCC1=NC2CC3(C4CC1C2CO4)C5=CC=CC=C5N(C3=O)OC	High (Class III)
Gelsedine	21589070	CCC1C2CC3C4(CC(C2CO3)N1)C5=CC=CC=C5N(C4=O)OC	High (Class III)
19 - Z- akuammidine	44583830	CC=C1CN2C3CC1C(C2CC4=C3NC5=CC=CC=C45)(CO)C(=O)OC	High (Class III)
Dihydrokoumine	5316727	CN1CC2(C3CC4C5C2(CC1C3CO4)C6=CC=CC=C6N5)C=C	High (Class III)
19- (R)- Hydroxydihydrokoumine	50278496	CC(C12CN(C3CC14C5=CC=CC=C5N=C4C6CC2C3CO6)C)O	High (Class III)
19- (S)- Hydroxydihydrokoumine	5318193	CC(C12CN(C3CC14C5=CC=CC=C5N=C4C6CC2C3CO6)C)O	High (Class III)
N- Desmethoxyhumantenine	5316593	CC=C1CN(C2CC3(C4CC1C2CO4)C5=CC=CC=C5NC3=O)C	High (Class III)
15- Hydroxyhumantenine	101606434	CC=C1CN(C2CC3(C4CC1(C2CO4)O)C5=CC=CC=C5N(C3=O)OC)C	High (Class III)
Humantenmine	158212	CCC1=NC2CC3(C4CC1C2CO4)C5=CC=CC=C5N(C3=O)OC	High (Class III)
11-Hydroxyrankinidine	5318332	CC=C1CNC2CC3(C4CC1C2CO4)C5=C(C=C(C=C5)O)N(C3=O)OC	High (Class III)
11-Hydroxyhumantenine	5318224	CC=C1CN(C2CC3(C4CC1C2CO4)C5=C(C=C(C=C5)O)N(C3=O)OC)C	High (Class III)
11-Methoxyhumantenine	44583832	CC=C1CN(C2CC3(C4CC1C2CO4)C5=C(C=C(C=C5)OC)N(C3=O)OC)C	High (Class III)
19- (S)- Hydroxydihydrogelsevirine	5318192	CC(C12CN(C3C1C4(C5CC2C3CO5)C6=CC=CC=C6N(C4=O)OC)C)O	High (Class III)
Gelseoxazolidinine	102297300	CCC12COCN1C3CC4(C5C(C2C3CO5)OC(=O)C)C6=CC=CC=C6N(C4=O)OC	High (Class III)
Gelselegine	10948335	CCC1(C2CC3C4(CC(C2CO3)N1)C5=CC=CC=C5N(C4=O)OC)CO	High (Class III)
19α-Hydroxygelsamydine	102003053	CC1CC2C(C1CO)C(C(=O)O2)CC(C)(C3=NC4CC5(C6CC3C4CO6)C7=CC=CC=C7N(C5=O)OC)O	Intermediate (Class II)
Gelsamydine	5317540	CC1CC2C(C1CO)C(C(=O)O2)CC(C)C3=NC4CC5(C6CC3C4CO6)C7=CC=CC=C7N(C5=O)OC	Intermediate (Class II)
Gelegamine E	101467881	CC(=O)C1=NC2CC3(C4CC1C2CO4)C5=C(C=C(C=C5)OC)N(C3=O)OC	High (Class III)
Gelegamine A	101467877	CC1C2(O1)C=NC3CC4(C5CC2C3CO5)C6=C(C=C(C=C6)OC)N(C4=O)OC	High (Class III)
Gelegamine B	101467878	CC=C1C2CC3C4(CC(C2CO3)NC1=O)C5=C(C=C(C=C5)OC)N(C4=O)OC	High (Class III)
Gelsenine	NA	O=C1C2(CC(N3)C(CO)C4C2OCC3(CC)C4)C5=CC=CC=C5N1OC	High (Class III)
21- Oxokoumine	NA	[H][C@]12C3=NC4=CC=CC=C4[C@]3(C[C@]([C@@]5([H])CO2)([H])N(C)C6=O)[C@]6(C=C)[C@]5([H])C1	High (Class III)
Furanokoumine	NA	[C@]12C3=NC4=CC=CC=C4[C@]3(C[C@]([C@@]5([H])CO2)([H])N(C)[C@H]6OCC7)[C@]67[C@]5([H])C1	High (Class III)
Koumidine	44584550	CC=C1CN2C3CC1C(C2CC4=C3NC5=CC=CC=C45)CO	High (Class III)
Gelebolines A	NA	CO[C@@H](O[C@@H]1C2=NC=CC3=C2NC4=C3C=CC=C4)C5=C1CCCC5	High (Class III)
19- Z- taberpsychine	5321582	CC=C1CN(CCC2=C(C3CC1CCO3)NC4=CC=CC=C24)C	High (Class III)
Nb-Methylgelsedilam	NA	O=C1N(C2=CC=CC=C2[C@@]13[C@](OC[C@@H]4[C@](N5C)([H])C3)(C[C@@]4([H])C5=O)[H])OC	High (Class III)
Gelsesyringalidine	136704418	CC(=CC1=CC(=C(C(=C1)OC)O)OC)C2=NC3CC4(C5CC2C3CO5)C6=CC=CC=C6N(C4=O)OC	High (Class III)
14- Dehydroxygelsefuranidine	102417029	CC(=CC1=CC=CO1)C2=NC3CC4(C5CC2C3CO5)C6=CC=CC=C6N(C4=O)OC	High (Class III)
Humantenoxenine	NA	O=C([C@]1(C[C@@]2([H])[C@H]3CO4)[C@]4(C[C@]3(C(C(C)=O)=CN2C)[H])[H])N(C5=C1C=CC=C5)OC	High (Class III)
Kounaminal	102260292	CC(=O)NC1C2(C3CC4C5=NC6=CC=CC=C6C52CC(C3CO4)N1C)C=C	High (Class III)
Dehydrokoumidine	119077162	CC=C1CN2C3CC1C4C2C(C5=C3NC6=CC=CC=C65)OC4	High (Class III)
Koumine	91895267	CN1CC2(C3CC4C5=NC6=CC=CC=C6C52CC1C3CO4)C=C	High (Class III)
Gelsemine	279057	CN1CC2(C3CC4C5(C2C1C3CO4)C6=CC=CC=C6NC5=O)C=C	High (Class III)
Elegansamine	5317023	CC1CC(C2C1COC(=O)C2CC(C)C3=NC4CC5(C6CC3C4CO6)C7=CC=CC=C7N(C5=O)OC)O	Intermediate (Class II)
Ranol	10939065	CC(CCC(CCO)O)C1CCC2C1(C(CC3C2C(CC4C3(CCC(C4)O)C)O)O)C	High (Class III)
12α-Hudroxyrotenone	161176	CC(=C)C1CC2=C(O1)C=CC3=C2OC4COC5=CC(=C(C=C5C4(C3=O)O)OC)OC	High (Class III)
5-methoxy-7-(4-hydroxy-33methoxy phenyl)-1-phenyl-3-heptanone	26088037	COC1=C(C=CC(=C1)CCC(CC(=O)CCC2=CC=CC=C2)OC)O	Intermediate (Class II)
15-Hydroxyhumamtenine	101606434	CC=C1CN(C2CC3(C4CC1(C2CO4)O)C5=CC=CC=C5N(C3=O)OC)C	High (Class III)
Humantenine	44593672	CC=C1CN(C2CC3(C4CC1C2CO4)C5=CC=CC=C5N(C3=O)OC)C	High (Class III)
Akuammidine N-Oxide	11268654	CC=C1C[N+]2(C3CC1C(C2CC4=C3NC5=CC=CC=C45)(CO)C(=O)OC)[O-]	High (Class III)
19-(Z)-Akuammidine	44583830	CC=C1CN2C3CC1C(C2CC4=C3NC5=CC=CC=C45)(CO)C(=O)OC	High (Class III)
Tabersonine	20485	CCC12CC(=C3C4(C1N(CC4)CC=C2)C5=CC=CC=C5N3)C(=O)OC	High (Class III)
Gelsemicine	5462428	CCC1C2CC3C4(CC(C2CO3)N1)C5=C(C=C(C=C5)OC)N(C4=O)OC	High (Class III)
19-(Z)-Taberpsychine	5321582	CC(C12CN(C3CC14C5=CC=CC=C5N=C4C6CC2C3CO6)C)O	High (Class III)
19-(S)-Hydroxydihydrokoumine	5318193	CC(C12CN(C3CC14C5=CC=CC=C5N=C4C6CC2C3CO6)C)O	High (Class III)
n-desmethoxtrankinidine	5316593	CC=C1CN(C2CC3(C4CC1C2CO4)C5=CC=CC=C5NC3=O)C	High (Class III)
Oxoglaucine	97662	COC1=C(C2=C3C(=C1)C=CN=C3C(=O)C4=CC(=C(C=C42)OC)OC)OC	High (Class III)
Sempervirine (II)	168919	C1CCC2=CN3C=CC4=C5C=CC=CC5=NC4=C3C=C2C1	High (Class III)
6-methoxygeniposidic acid	6325623	COC1C=C(C2C1C(=COC2OC3C(C(C(C(O3)CO)O)O)O)C(=O)O)CO	High (Class III)
hydroxygenkwanin	5318214	COC1=CC(=C2C(=C1)OC(=CC2=O)C3=CC(=C(C=C3)O)O)O	Intermediate (Class II)
dihydromelilotoside	5316728	C1=CC=C(C(=C1)CCC(=O)O)OC2C(C(C(C(O2)CO)O)O)O	Low (Class I)
7-hydroxydihydromatatabiether	5318195	CC1COC2(CCC1C2CO)C	High (Class III)
